# Supplementary material for: Single-cell transcriptomic analysis reveals intra-tumoral heterogeneity and immunotherapy strategies in high-grade serous ovarian cancer
Source: iScience. 2026 Mar 6;29(4):115266. doi: 10.1016/j.isci.2026.115266 (PMC13018870; doi:10.1016/j.isci.2026.115266)
Supplement: Table S1. Participant characteristics, related to Figures 8G–8K [file mmc2.xlsx]

## Sheet: Sheet1
Code	Sample Type	AgeAtDiagnosis (year)	Sex	Race	Stage	Vital status	Follow up cut off date	OS（day）	BRCA and HRD status	Pathological Type	Grade
1	Paraffin tissue	42	Female	Asian	IIA	living	2025-02-28	3348	BRCA1/2 wild type	Serous	G2
2	Paraffin tissue	49	Female	Asian	IV	living	2025-02-28	2331	BRCA1/2 mutation	Serous	G3
3	Paraffin tissue	54	Female	Asian	III	living	2025-02-28	2328	BRCA1/2 mutation	Serous	G2
4	Paraffin tissue	63	Female	Asian	III	living	2025-02-28	2132	BRCA1/2 mutation	Serous	G2
5	Paraffin tissue	44	Female	Asian	III	living	2025-02-28	2055	BRCA1/2 mutation	Serous	G3
6	Paraffin tissue	42	Female	Asian	IIIC	living	2025-02-28	1941	BRCA1/2 wild type	Serous	G3
7	Paraffin tissue	60	Female	Asian	IV	living	2025-02-28	1920	BRCA1/2 mutation	Serous	G3
8	Paraffin tissue	52	Female	Asian	IC	living	2025-02-28	1869	BRCA1/2 wild type	Serous	G2
9	Paraffin tissue	41	Female	Asian	III	living	2025-02-28	1736	BRCA1/2 mutation	Serous	G3
10	Paraffin tissue	54	Female	Asian	IV	living	2025-02-28	1687	BRCA1/2 mutation	Serous	G3
11	Paraffin tissue	53	Female	Asian	III	living	2025-02-28	1673	BRCA1/2 mutation	Serous	G3
12	Paraffin tissue	43	Female	Asian	III	living	2025-02-28	1596	HRD positive	Serous	G3
13	Paraffin tissue	49	Female	Asian	III	deceased	2025-02-28	1584	BRCA1/2 mutation	Serous	G3
14	Paraffin tissue	53	Female	Asian	II	living	2025-02-28	1571	HRD positive	Serous	G3
15	Paraffin tissue	50	Female	Asian	III	living	2025-02-28	1463	BRCA1/2 wild type	Serous	G3
16	Paraffin tissue	43	Female	Asian	IV	living	2025-02-28	1448	BRCA1/2 mutation	Serous	G2
17	Paraffin tissue	62	Female	Asian	III	living	2025-02-28	1464	BRCA1/2 mutation	Serous	G3
18	Paraffin tissue	56	Female	Asian	IV	living	2025-02-28	1422	BRCA1/2 mutation	Serous	G3
19	Paraffin tissue	54	Female	Asian	III	living	2025-02-28	1393	HRD positive	Serous	G3
20	Paraffin tissue	56	Female	Asian	III	living	2025-02-28	1346	BRCA1/2 mutation	Serous	G3
21	Paraffin tissue	50	Female	Asian	III	living	2025-02-28	1305	BRCA1/2 mutation	Serous	G3
22	Paraffin tissue	49	Female	Asian	III	living	2025-02-28	1301	BRCA1/2 mutation	Serous	G3
23	Paraffin tissue	60	Female	Asian	III	living	2025-02-28	1285	BRCA1/2 mutation	Serous	G3
24	Paraffin tissue	52	Female	Asian	III	living	2025-02-28	1254	BRCA1/2 mutation	Serous	G3
25	Paraffin tissue	45	Female	Asian	III	living	2025-02-28	1828	HRD positive	Serous	G3
26	Paraffin tissue	45	Female	Asian	III	living	2025-02-28	1158	BRCA1/2 mutation	Serous	G3
27	Paraffin tissue	51	Female	Asian	III	living	2025-02-28	1144	HRD positive	Serous	G3
28	Paraffin tissue	63	Female	Asian	III	living	2025-02-28	1101	BRCA1/2 mutation	Serous	G3
29	Paraffin tissue	55	Female	Asian	III	living	2025-02-28	868	BRCA1/2 mutation	Serous	G3
30	Paraffin tissue	57	Female	Asian	IV	living	2025-02-28	1062	HRD positive	Serous	G3
31	Paraffin tissue	52	Female	Asian	III	living	2025-02-28	1052	HRD positive	Serous	G3
32	Paraffin tissue	53	Female	Asian	III	living	2025-02-28	1036	HRD positive	Serous	G3
33	Paraffin tissue	43	Female	Asian	II	living	2025-02-28	1064	HRD positive	Serous	G3
34	Paraffin tissue	47	Female	Asian	III	living	2025-02-28	1024	BRCA1/2 mutation	Serous	G3
35	Paraffin tissue	48	Female	Asian	III	living	2025-02-28	891	BRCA1/2 mutation	Serous	G3
36	Paraffin tissue	45	Female	Asian	III	living	2025-02-28	885	HRD positive	Serous	G3
37	Paraffin tissue	52	Female	Asian	IV	living	2025-02-28	879	HRD positive	Serous	G3
38	Paraffin tissue	48	Female	Asian	III	living	2025-02-28	783	BRCA1/2 mutation	Serous	G3
39	Paraffin tissue	37	Female	Asian	III	living	2025-02-28	759	BRCA1/2 mutation	Serous	G3
40	Paraffin tissue	70	Female	Asian	IV	living	2025-02-28	752	BRCA1/2 mutation	Serous	G3
41	Paraffin tissue	45	Female	Asian	III	living	2025-02-28	728	HRD positive	Serous	G3
42	Paraffin tissue	66	Female	Asian	III	living	2025-02-28	590	BRCA1/2 mutation	Serous	G3
43	Paraffin tissue	65	Female	Asian	III	living	2025-02-28	627	BRCA1/2 wild type	Serous	G3
44	Paraffin tissue	48	Female	Asian	IIB	living	2025-02-28	504	BRCA1/2 mutation	Serous	G3
45	Paraffin tissue	60	Female	Asian	III	living	2025-02-28	457	BRCA1/2 mutation	Serous	G3
46	Paraffin tissue	32	Female	Asian	III	living	2025-02-28	450	HRD positive	Serous	G3
47	Paraffin tissue	42	Female	Asian	III	living	2025-02-28	436	BRCA1/2 wild type	Serous	G3
48	Paraffin tissue	54	Female	Asian	III	living	2025-02-28	413	BRCA1/2 mutation	Serous	G3
49	Paraffin tissue	67	Female	Asian	III	living	2025-02-28	370	BRCA1/2 wild type	Serous	G3
50	Paraffin tissue	53	Female	Asian	III	living	2025-02-28	1275	BRCA1/2 mutation	Serous	G3
51	Fresh tissue	57	Female	Asian
52	Fresh tissue	67	Female	Asian
53	Fresh tissue	38	Female	Asian
54	Fresh tissue	53	Female	Asian
55	Fresh tissue	52	Female	Asian
56	Peripheral blood	39	Female	Asian
57	Peripheral blood	45	Female	Asian
58	Peripheral blood	53	Female	Asian
59	Peripheral blood	41	Female	Asian
60	Peripheral blood	48	Female	Asian

## Sheet: wwj有病理诊断的
病案号	姓名	病理号	诊断	手术方式	病理诊断	VitalStatus	手术日期	复发时间	死亡时间	TumorGrade	肿瘤大小cm	TumorStage	组织学类型（1浆液性；2粘液性；3内膜样；4透明细胞）	淋巴结有无转移	腹腔内有无转移	肠道有无转移	有无腹腔内复发	有无远处复发	TumorResidualDisease	新辅助化疗或术前其他治疗	术后化疗方案	有无腹腔热灌注化疗	腹水细胞学	有无铂耐药	术前CA125水平35	术前CA199水平27	术前CA153水平25	术前CEA水平5	术前AFP水平7	术前CA724水平6.9	术前HE4水平140	术中腹腔化疗	AgeAtDiagnosis	末次随访时间	PrimaryTherapyOutcomeSuccess(CR:CompleteRespinse;PR:PartialResponse;SD:StableDisease;PD:ProgressiveDisease)	PersonNeoplasmCancerStatus(WithTumor;TumorFree)	OverallSurvival.mos.	随访时间
51767	禤洁明	48019	卵巢浆液性囊腺癌	卵巢癌细胞减灭术：全子宫双附件切除术+盆腔淋巴结清扫术+大网膜切除术	冰冻（左侧附件）左卵巢大小为7x3.5x2cm，切面为囊腔，已切开，内壁见直径1-1.8cm结节2个，表面见一直径1.5cm灰红灰褐色结节。输卵管一条，长8cm直径0.8cm。（左侧附件内容物）直径0.8cm灰白色结节1粒。带一侧附件的全子宫一份，大小为11x7x6cm，宫颈口糜烂，右输卵管长7cm直径0.8cm，右卵巢大小为4x2.5x1cm。余略。诊断结论:（左侧）卵巢浆液性囊腺癌。输卵管组织未见癌。（左侧附件内容物）浆液性腺癌。（种植灶）见浆液性腺癌。（子宫）慢性宫颈炎伴囊肿形成，分泌期宫内膜，阴道残端、宫颈管及宫壁组织未见癌。（右侧）卵巢、输卵管组织未见癌。（大网膜）未见癌。淋巴结未见癌转移：右髂总0/3，右盆腔0/14，左髂总0/2，左盆腔0/14，总数0/33。	Deceased	2013-5-11		2013-7-9	NA	10*8*6	IIa	1	无	有	无	有	有	无	无	9/8/2011-24/11/2011 DP方案化疗6程	无	NA	无	2611.9	59.160	34.94	3.01	2.3	192.6	584	无	Y49					2019-6-26
58803	骆丽红	54465	左侧卵巢混合型乳头状囊腺癌IC期	全子宫双附件大网膜切除+盆腔淋巴结清扫术+腹主动脉旁淋巴结活检术	左附件混合型乳头状囊腺癌，大网膜、右附件及盆腔淋巴结未见转移	living	2012-11-20			NA	15*12*7	IC	混合性	无	无	无	无	无	无	无	5/12/2012、31/12多西他赛IV+DDP，IP化疗2程；26/1/2013、18/2、13/3多西他赛+奈达铂化疗3程	无	NA	无	28.45	27.749	7.54	1.53	3	0.763	未查	无	Y49					2019-6-26
58836	钟招娣	54420	右侧卵巢中低分化浆液性囊腺癌IC期	全子宫双附件大网膜切除+盆腔淋巴结活检术	右附件浆液性乳头状囊腺癌2-3级，子宫左附件大网膜粘及粘连带未见癌，阴道残端净，淋巴结未见癌转移	living	2012-11-19			G3	13*10*8	IC	1	无	无	无	无	无	无	无	30/11/2012、25/12、14/1/2013、22/2、26/3紫杉醇+顺铂化疗5程	无	可疑肿瘤细胞	无	1952	19.53	74.14	3.13	2.5	未查	未查	无	Y57					2019-6-26
59220	严观兰	55150盆腔肿物	左侧卵巢浆液性乳头状瘤IV期肝转移	大网膜肿物切除+盆腔肿物切除+部分结肠切除+乙状结肠造瘘术	乳头状腺癌	Deceased	2012-12-12		2013-12	G2	16*10*9	IV	1	有	有	有	有	有		无	25/01/2013、24/2 表阿霉素+顺铂化疗2程；21/3/2013 IFO+MMC化疗一程；	无	无	无	94.94	18.837	未查	1.07	未查	1.74	未查	无	Y54					2019-6-26
59283	王淑平	54863盆腔包块	卵巢浆液性囊腺瘤伴复发转移	腹腔转移灶切除+回肠部分切除、侧侧吻合+乙状结肠部分切除+降结肠造瘘+术中灌肠	诊断结论:（盆腔包块）纤维脂肪组织中见恶性肿瘤浸润，考虑为分化差的浆液性乳头状嚢腺癌，部分向小细胞神经内分泌癌分化。	Deceased	2012-12-14		2013-6	G2	NA	IV	1	有	有	有	有	有		无	5/1/2013-27/2/2013 力朴素+伯尔定 化疗3程	无	NA	无	92.69	7.277	25.35	17	2.7	未查	未查	无	Y45					2019-6-26
59466	陈业芳	55326	卵巢浆液性乳头状囊腺癌IIB期	回肠末端切除及吻合术+部分乙状结肠切除及吻合术+阑尾切除术+全子宫及右侧附件切除+大网膜切除+直肠窝肿物烧灼术（外院手术切除单侧附件）	（右）乳头状浆液性囊腺癌	living	2013-01-18			NA	6cm	IIB	1	无（未切淋巴结）	无	无	无	无	无	有（2012-12-06广州市妇女儿童医院经腹切除左侧件+右卵巢活检+腹膜多点活检：术中见盆腔直径约6cm囊实性肿物，冰冻病理报左侧卵巢交界性浆液性肿瘤。2012-12-27予多西他赛100+奈达铂100新辅助化疗）	2013-02-19多西他赛100+奈达铂90；2013-13-14多西他赛100+奈达铂100化疗第3程，之后未遵嘱返院继续治疗	无	NA	无	(首次手术前174.8)71.82	28.75	NA	正常	NA	正常	NA	无	Y67	41344				2019-6-26
60019	邱淑华	55459	双侧卵巢中-低分化浆液性囊腺癌IIIC期	全子宫双附件切除大网膜切除肝肾隐窝、脾曲肿物切除盆腔种植病灶、乙状结肠表面肿物烧灼术	左、右卵巢：浆液性囊腺癌II-III级，间质有少量淋巴细胞浸润，（左输尿管）见癌浸润浆膜层及肌层，右输尿管残端净，子宫肌壁外1/3及浆膜层见癌浸润，宫颈鳞状上皮呈轻度不典型增生。（子宫直肠窝结节、肝曲肿物、肠系膜表面结节、大网膜见癌浸润）	Deceased	2013-1-30	2014年7月	2017-7-1	G3	10*8cm	IIIC	1	NA	有	有	有	无	无	无	2013-02-18紫杉醇210，iv,d1+顺铂50mg,ip,d1,3。2013-03-11至2013-08-02紫杉醇210+卡铂500化疗7程，PET/CT评价CR	无	腺癌细胞	有	230.4	正常	NA	正常	正常	正常	正常	有	Y64	2015-06-09				2019-6-26
60904	林琼英	60903	卵巢粘液性乳头状囊腺癌IC期	保守生育功能的卵巢癌全面分期手术：右附件切除+盆腔淋巴结清扫+腹主动脉旁淋巴结活检+大网膜切除+阑尾切除+盆腹腔腹膜多点活检术	右附件粘液性乳头状囊腺癌1-II级，有坏死，（大网膜、阑尾、右侧膀胱腹膜、盆底腹膜、右侧结肠旁沟腹膜、左侧结肠旁沟腹膜）未见癌，淋巴结未见转移癌。	living	2013-4-7			G2	15.2*11.1cm	IC	2	无	无	无	无	无	无	无	2013-04-28至2013-09-8力朴素+铂尔定化疗6程	无	无	无	413	正常	正常	正常	正常	675.95	正常	无	Y24	2013-09-03				2019-6-26
60986	简凉卿	57615	卵巢低分化浆液性腺癌IIIC期	双附件切除+腹膜肿物切除+盆腔粘连松解+腹腔热灌注化疗术（2013-04-23剖腹行大网膜切除活检，病理示低分化浆液性腺癌）	（腹膜肿物、右卵巢）纤维，卵巢组织中见少许核大，深染的异型细胞，细胞呈腺样，条索状排列，砂砾体形成，考虑为低分化浆液性腺癌，结合免疫组化结果，倾向于卵巢来源。（左卵巢及右输卵管）未见癌。	living	2019-04-23,2019-07-08			G3	8*5*3cm	IIIC	1	NA	有	无			＞2cm	2013-04-23至2013-06-05顺铂90+紫杉醇210化疗3程	2013-08-08至2013-12-18紫杉醇210+奈达铂120化疗5程	有	阳性		2854.7	NA	NA	NA	NA	22.11	NA	2013-07-08、2013-07-10、2013-07-12灌注3次	Y60	2013-12-16				2019-6-26
61129	阮风英	56486	卵巢低分化浆液性腺癌IIIC期	全子宫双附件切除盆腔淋巴结清扫腹膜多点活检大网膜切除腹腔热灌注化疗	双卵巢浆液性腺癌II-III，间质少量淋巴细胞浸润。输卵管组织见腺癌累及（子宫）肌壁间平滑肌瘤，慢性宫颈炎，宫内膜、宫壁、宫颈管及阴道残端净。（腹膜）纤维组织中见腺癌浸润。（大网膜）脂肪组织，未见癌。淋巴结见转移癌：右髂总0/2，右盆腔6/6，左髂总0/1，左盆腔4/8，总数10/17	living	2013-04-22			G3	16cm	IIIC	1	有	有	无			满意减瘤	无	2013-06-09至2013-10-31紫杉醇240+顺铂70化疗7程	有	有		1410.3	29.89	243	正常	正常	7.42	487	2013-04-22、2013-04-24顺铂60mg,5-FU1.25g灌注2次	Y55	2013-10-29				2019-6-26
61513	李梅芳	56759	左卵巢浆液性囊腺癌IIIC期	满意卵巢癌减灭术：全子宫双附件大网膜阑尾切除	（左卵巢）浆液性囊腺癌2-3级；盆腔腹膜、大网膜见癌浸润；（右卵巢）单纯性囊肿；阑尾未见癌。	living	2013-5-9			G3	4*3cm	IIIC	1	有	有	无			满意减瘤	无	2013-06-10紫杉醇270静滴+卡铂600灌注,2013-07-09紫杉醇+卡铂化疗1程，2013-08-02紫杉醇+卡铂，考虑耐药，2013-09-06至2013-09-30改培美曲塞+顺铂化疗2程	有	疑为癌细胞	有	14014	正常	26.85	正常	正常	13.79	2008	顺铂120mg热灌注3次，5-FU1.5g+干扰素300万IU腹腔灌注1次	Y55	2016-5-9				2019-6-26
61857	黄友春	57113	卵巢浆液性囊腺癌IIIC期	2013-04-27外院右侧卵巢肿瘤切除+输卵管切除；2013-05-30卵巢癌全面分期术：全子宫左附件、双骨盆漏斗血管高位结扎，大网膜切除盆腔淋巴结清扫腹主动脉旁淋巴结活检术，盆腔粘连松解，多点腹膜活检术，肠管表面肿物切除	2013年4月术后病理：（右卵巢）交界性浆液性乳头状囊腺瘤并癌变，腹水未见癌细胞。2013年5月术后病理：（左卵巢）滤泡性囊肿（多发性）；阴道残端、右附件残端净；（大网膜、腹腔腹膜组织）未见癌；输卵管组织、盆底肿物、盆腔粘连带、肠壁肿物见囊腺癌种植；淋巴结见囊腺癌种植；总数5/37	living	2013-5-30			NA	5*4cm	IIIC	1	有	有	无			无肉眼残留	无	2013-06-15至2013-11-23紫杉醇+卡铂化疗8程	无	阴性	无	165.5	59.26	正常	正常	正常	正常	正常	无	Y38	2013-10-31				2019-6-26
62421	廖亚玉	59735	卵巢腺癌腹膜转移III期	满意卵巢癌细胞减灭：全子宫双附件大网膜切除肠系膜表面肿物切除	肠系膜结节、大网膜未见癌。（全子宫双附件）右卵巢高级别浆液性腺癌，侵犯卵巢表面。右输卵管粘膜慢性炎。	Deceased	2013-11-29	2017-07-24	NA	G3	NA	III	1	NA	有	无	有	NA	满意减瘤	2013-07-02多西他赛+卡铂；2013-07-25紫杉醇化疗；2013-08-03顺铂腹腔灌注，2013-08-20、9-12多西他赛化疗+顺铂腹腔灌注，10-11多西他赛+卡铂	2013-12-20、2014-01-14多西他赛+卡铂化疗2程。2017-07-27腹腔置管+腹腔热灌注化疗（洛铂），2017-07-31第2次热灌注（雷替曲塞4mg）,之后未遵嘱返院治疗	有	阳性	NA	2326	正常	87.52	正常	正常	7.73	924	2017-07-27腹腔置管+腹腔热灌注化疗（洛铂），2017-07-31第2次热灌注（雷替曲塞4mg）,之后未遵嘱返院治疗	Y71	2017-07-24				2019-6-26
63437	潘凤坚	58364	双侧卵巢低分化浆液性腺癌IV期	2013-10-29满意减瘤、DIXON术：全子宫双附件大网膜阑尾切除、部分乙状结肠切除、部分回肠切除、回肠造瘘术、腹盆腔转移病灶切除、烧灼术	（左侧）卵巢浆液性腺癌II-III级，输卵管浆膜层见腺癌累及。（右侧）卵巢组织大片坏死中见少量腺癌细胞，输卵管组织未见癌。（子宫+乙状结肠）肠壁浆膜层、肌层中见腺癌浸润，粘膜层未见癌，两切缘净。子宫肌壁间平滑肌瘤，细胞丰富，宫颈管、宫内膜及宫壁组织未见癌。（腹壁腹膜、大网膜、膀胱腹壁腹膜、右侧骶韧带、肾周肿物、右侧结肠旁腹膜）见腺癌浸润。（部分回肠）肠壁浆膜层、肌层见腺癌浸润。（阑尾）浆膜层见腺癌浸润。（乙状结肠近心端）未见癌。	Deceased	2013-10-29		2016-11	G3	3*3cm,多发	IV	1	有	有	有			满意减瘤	2013-09-05、2013-09-29紫杉醇+卡铂化疗2程	2013-11-28至2014-05-12紫杉醇+卡铂化疗8程，2014-12-28至2015-06-20依托泊苷+环磷酰胺化疗6程	有	未查		8213.2	66.01	123.9	正常	正常	116.8	1342	热灌注3次	Y42	2015-06-18				2019-6-26
63514	陈凤英	60683	卵巢浆液性癌多发转移	卵巢癌减瘤术：全子宫双附件大网膜肠系膜肿物切除盆腔淋巴结清扫	（左附件）卵巢少许浆液性腺癌，低分化；左侧输卵管浆膜层可见癌浸润，余切除组织未见癌，淋巴结未见癌转移，总数0/19	Deceased	2014-02-24		2015-6-25	G3	4*3cm	IV	浆液性，不排除混有粘液性癌可能。		有	无			无肉眼残留	2013-09-01至2014-01-10紫杉醇+卡铂化疗6程	2014-03-28、2014-04-22多西他赛+卡铂化疗2程。2014-09-05转我科紫杉醇+顺铂化疗一程。之后未遵嘱返院继续治疗。	无	NA		345.8	1057.72	96.2	正常	正常	62.39	184	无	Y56	2014-08-21				2019-6-26
63833	陈伟东	58729	卵巢浆液性囊腺癌IIIC期	全子宫双附件切除大网膜切除膀胱表面、直肠表面、小肠系膜转移灶剔除腹腔热灌注化疗	左附件、右卵巢浆液性腺癌，低分化；大网膜、腹膜结节、直肠窝、肠系膜可见癌种植性转移	Deceased	2013-9-24	2016年12月	2018-7	G3	8.2*5.7*5.6cm	IIIC	1	NA	有	无	有	无	2.5cm	无	2013-10-31至2014-04-02紫杉醇+卡铂化疗7程；2016年12月影像学示肝、盆腔转移。吉西他滨+顺铂化疗1程（外院）；2017-08-09多西他赛+卡铂化疗1程；2017-09-07至2017-12-05培美曲塞+洛铂化疗4程；2017-12-27、2018-01-30多柔比星脂质体化疗2程，联合阿帕替尼；2018-03-05依托泊苷联合阿帕替尼化疗；	有	阴性	有	66.1	正常	正常	正常	正常	正常	229	2013-09-24、26热灌注2次：顺铂，5-FU	Y42	2018-02-22				2019-6-26
64615	邱莎莉	59313	右侧卵巢高级别浆液性乳头状癌，部分透明细胞癌IC期；子宫肌瘤伴腺肌瘤；原发性高血压病	卵巢癌全面分期术：全子宫双附件大网膜阑尾切除，盆腹腔腹膜多点活检，腹主动脉旁淋巴结、双侧盆腔淋巴结清扫术，盆腔粘连松解术，腹腔热灌注化疗术	右侧卵巢高级别浆液性乳头状癌，可见透明细胞癌成份；子宫多发性平滑肌瘤，伴腺肌瘤，其中一枚细胞丰富；萎缩性子宫内膜；宫颈黏膜慢性炎，可见鳞状花生；卵巢-输卵管粘连，卵巢内可见输卵管上皮性包涵体；输卵管黏膜慢性炎；阑尾黏膜慢性炎，浆膜充血，少量中性粒细胞浸润；余未见癌。淋巴结未及癌转移0/36.腹水示查到瘤细胞。	living	2013-11-4	NA		G3	20*15*9cm囊性，乳头状结节区域7*4cm	IC	浆液性，可见透明细胞成份	无	无	无	NA	NA	无肉眼	无	未遵嘱返院化疗	有	阳性	无化疗	182.6	284.9	93.4	正常	正常	6.92	76	顺铂热灌注2次	Y55	2013-10-30				2019-6-26
64954	陈爱珍	60738；70049	右侧卵巢腺癌腹膜多发转移综合治疗后复发进展化疗后（Pt3n0m1，IVB期）	2011年5月28日因子宫腺肌症外院行全子宫切除；2014年2月27日行右附件切除+部分大网膜切除+腹膜活检+盆腔粘连松解术+阑尾切除+腹腔热灌注化疗术；2015年11月2日因肠梗阻行肠粘连松解+腹腔减瘤术。	2013年11月13日腹水外院查见癌细胞，倾向腺癌；2014年2月27日术后病理：（右侧附件、左侧腹膜、大网膜）纤维脂肪组织中见腺癌浸润。（右侧腹膜组织，左侧腹膜粘连带）净。阑尾慢性炎症。2015年10月术后病理：（肠壁肿物）纤维血管组织间可见转移性腺癌浸润。	Deceased	2011年5月28日外院全宫切除；2014-02-27；2015-11-02	2015年10月	2017-6	NA	手术时约3cm,多发	IIIC	NA	NA	有	无	有	有	满意减瘤	2013-11-20至2014-01-22多西他赛+卡铂化疗4程；	2014-03-21至2014-07-26多西他赛+卡波化疗6程；之后定期复查未见异常；2015年10月因肠梗阻入院复发，术后2015-12-17至2016-02-16多西他赛+卡铂化疗3程之后定期复查，肿瘤稳定。2016-09-18腹腔MRI提示病情进展。2016-10-10多西他赛+卡铂化疗1程，进展；2016-11-10至2017-02-7吉西他滨+奥沙利铂化疗4程，2017-01-19开始口服阿帕替尼，2017-04-14白蛋白紫杉醇化疗1程。	有	阳性	有	148	NA	NA	NA	NA	NA	NA	2014-3-3、2014-3-5顺铂50mg;5-FU1g热灌注2次；	Y46	2017-04-24				2019-6-26
65639	徐清照	19128	卵巢中分化浆液性腺癌IIIC期	2014-03-05全子宫双附件切除，大网膜切除，盆腔淋巴结清扫，腹主动脉旁淋巴结活检术	双卵巢浆液性腺癌II级。输卵管组织未见癌。宫颈口、宫颈管、宫内膜、宫壁组织及阴道残端均未见癌。大网膜见腺癌浸润。淋巴结见转移癌：右髂总0/4，右盆腔1/4，左髂总0/5，左盆腔0/7，腹主动脉0/6，总数1/26	Deceased	2014-03-05	2017-03-10花都区人民医院全腹CT：左侧腹膜后及脾脏包块，考虑转移瘤，CA125(我院2017-03-20):1344，HE4:606,CA724:203.1，CA199、CEA正常。2017-03-23全腹CT：盆腔右侧肿物41*25mm,考虑肿瘤复发，侵犯直肠可能。右髂血管旁肿大淋巴结12*10mm,多考虑转移。左下腹腔大小约62*56mm、脾内肿物大小约91*70mm,多考虑转移瘤，肝内多发小结节，大者直径约12mm，不排除转移瘤。	2019-3	G2	术中探查：右卵巢10*8*6cm;左卵巢14*10*8cm	IIIC	1	有	有	无	有	有	无肉眼残留	紫杉醇+卡铂1程	紫杉醇+卡铂7程，末次化疗：2014-08-19	无	NA	有	3384	正常	211.6	正常	正常	164.2	581	无	Y42	2018-05-15				2019-6-26
65675	张金华	60882	卵巢浆液性囊腺癌IIIC期	2014-01-06后穹窿穿刺术；2014-03-06卵巢癌细胞减灭术：全子宫双附件大网膜切除，盆腔淋巴结活检术，腹膜肿瘤剔除术	2014-01-06（盆腔肿物）恶性肿瘤，部分考虑为分化差的浆液性囊腺癌。2014-03-06双侧卵巢浆液性囊腺癌（低分化）。输卵管未见癌。子宫内膜腺囊型增生。慢性宫颈炎。大网膜、直肠旁、膀胱后壁肿物：转移性囊腺癌。淋巴结见癌转移：左髂总示纤维脂肪组织，左盆腔2/12，右髂总1/1，右盆腔1/3，总数4/16		2014-1-6后穹窿穿刺术；2014-03-06卵巢癌细胞减灭术	NA		G3	最大者13*6*4cm	IIIC	1	有	有	无	NA	NA	3*2cm	2014-01-11至2014-02-09多西他赛+奈达铂化疗2程	2014-03-22、2014-06-15多西他赛+奈达铂化疗4程；2014-05-13开始盆腔外照射放疗	无	NA	NA	6616	NA	301.6	NA	NA	139.5	NA	无	Y38	2014-05-23				2019-6-26
65702	周荔	60483	卵巢低分化浆液性乳头状囊腺癌IIIC期	卵巢癌细胞减灭术：全子宫双附件大网膜阑尾切除	左卵巢低分化腺癌，右卵巢浆液性乳头状囊腺癌，左右输卵管未见癌浸润，慢性宫颈炎，局部鳞状上皮轻度不典型增生，增殖期宫内膜；阴道残端未见癌。（腹膜、膀胱后肿物、肠系膜肿物、大网膜、阑尾）纤维脂肪组织中见低分化腺癌浸润。	Deceased	2014-02-11	NA	2015-4	G3	9*5*4cm	IIIC	1	有	有	无	NA	NA	5*4*3cm	2014-01-09多西他赛+卡铂化疗1程	2014-03-13至2014-04-24多西他赛+卡铂化疗3程，后未返院继续治疗	有	有	NA	1126.2	正常	正常	正常	正常	正常	488	2014-2-11、14、17热灌注3次，第1、3次顺铂+5-FU，第2次5-FU	Y44	2014-04-22				2019-6-26
65946	杨军兰	60398	右卵巢中分化子宫内膜样腺癌IA期	全子宫双附件切除，盆腔淋巴结清扫，大网膜切除，右侧输尿管支架植入术，腹腔化疗管置入术	子宫内膜腺癌II级，浸润浅肌层，间质少量淋巴细胞浸润。慢性宫颈炎，宫颈管及阴道残端净。（右卵巢肿物）子宫内膜样腺癌I-II级。右输卵管未见癌。左侧卵巢、输卵管组织未见癌。盆腔腹膜组织、右侧直肠旁腹膜、直肠前腹膜、大网膜均未见癌。淋巴结未见转移癌：左髂总0/1，左盆腔0/10，右盆腔0/15，总数0/28。备注：倾向为双原发肿瘤。	living	2014-1-20	NA		G2	18*14*8cm	IA	3	无	无	无	NA	NA	无肉眼残留	无	患者术后拒绝补充治疗	无	阴性	NA	465.9	251.73	正常	正常	正常	9.64	200	无	Y44	2014-02-11				2019-6-26
66018	尹新花	62331	卵巢浆液性囊腺癌III期	满意卵巢癌细胞减灭术：全子宫双附件大网膜、部分乙状结肠、右半结肠切除、乙状结肠端端吻合，横结肠-回肠端侧吻合术，盆腔淋巴结清扫，胃小弯网膜肿瘤切除术	卵巢浆液性囊腺癌，子宫内膜萎缩，慢性宫颈炎，伴潴留囊肿，子宫、直肠粘连处纤维组织中见癌浸润。右半结肠粘膜慢性炎症，浆膜外纤维脂肪组织中见癌浸润。上、下切缘净。阑尾慢性炎症。小网膜结节纤维组织中见癌浸润。	NA	2014-06-12	NA	NA	NA	5*4*4cm	III期	1	NA	有	NA	NA	NA	满意减瘤	2014-1-24、2014-2-15多西他赛+奈达铂化疗2程，顺铂腹腔灌注，2014-3-12至2014-5-16多西他赛+奈达铂化疗4程	2014-7-5、2014-8-2多西他赛+奈达铂化疗2程	无	腺癌细胞	NA	NA	NA	NA	NA	NA	NA	NA	无	Y63	2014-08-01				2019-6-26
66196	秦小珍	60601	卵巢低分化腺癌IV期	满意卵巢细胞减灭术：全子宫双附件、部分乙状结肠及直肠、大网膜、阑尾、部分回肠切除、部分腹膜切除、乙状结肠造瘘术、盆腔肿大淋巴结切除、膀胱修补术	（盆腔肿物、双附件）低分化腺癌。（直肠、乙状结肠、部分回肠）肠壁浆膜层至深肌层见低分化腺癌浸润。（前腹膜肿物、大网膜肿物、腹膜、肠系膜）见腺癌浸润。阑尾浆膜层、肌层中见腺癌浸润。左盆腔淋巴结见转移癌3/3.右盆腔淋巴结见转移癌3/6.	Deceased	2014-2-18	2014年9月	2017-11-1	G3	12*10*10cm	IV	NA	有	有	有	有	有	残留病灶＜0.5cm	无	2013-3-14紫杉醇+卡铂化疗1程；2014-4-8至2014-5-23紫杉醇+卡铂灌注方案化疗3程；2014-6-16至2014-8-23紫杉醇+卡铂化疗4程；	无	NA	无	6799.2	正常	230.8	正常	正常	78.38	656	无	Y46	2014-9-30				2019-6-26
66527	吴海盘	63040	卵巢癌III期	满意减瘤术：全子宫双附件切除，盆底增厚腹膜切除，盆腔淋巴结清扫	1.（大网膜）未见癌；2.（全子宫、双附件）双侧卵巢高级别浆液性乳头状癌，以左侧为著，部分癌细胞有退变，坏死不明显，可见泡沫细胞浸润及砂粒体钙化，右侧卵巢表面局灶见多量吞噬含铁血黄素的组织细胞浸润，考虑为治疗后改变；双侧输卵管粘膜呈萎缩性改变，输卵管上皮局灶增生；萎缩性子宫内膜；子宫腺肌症；宫颈及宫颈管（3、6、9、12点）粘膜慢性炎，12点可见宫颈管腺上皮轻至中度不典型增生，粘膜内有灶性钙化；3.（左侧漏斗血管）镜下为血管脂肪组织，未见癌；4.（盆底肿物）镜下，增生的纤维结缔组织中见多量砂粒体，未见癌，考虑为治疗后改变；5.（右髂总淋巴结）2枚，未见癌；6.（右盆腔清扫物）6枚，未见癌；7.（左髂总淋巴结）1枚，未见癌；8.（左盆腔清扫物）15枚，未见癌。	Deceased	2014-7-29	NA	2017-7	G3	15*14*3cm	IIIC	1	有	有	无	NA	NA	满意减瘤	2014-3-7至2014-6-28多西他赛+奈达铂化疗6程	2014-8-21至2014-10-2多西他赛+奈达铂化疗3程，2014-8-25顺铂腹腔灌注	无	NA	NA	2018.3	157.65	514.4	正常	正常	40.24	1876	无	Y60	2014-11-18				2019-6-26
66624	曾金连	61058	卵巢低分化浆液性腺癌IV期	卵巢细胞减灭术：全子宫双附件切除，盆腔转移灶剥除术，大网膜切除，肝转移灶射频消融术	左、右卵巢、输卵管浆膜面见低分化浆液性腺癌，盆底肿物、大网膜、胃小弯结节浆液性囊腺癌。	Deceased	2014-3-19我院二次手术	2015-6-4外院查CA125：92 U/ml	2019-5	G3	10*7*5CM	IV	1	有	有	无	有	有	NA	紫杉醇+卡铂1程	2014-4-10、2014-9-23多西他赛+奈达铂化疗8程；2015年6月CA125升高，PET提示复发，2015-7-10至2015-9-14多西他赛+奈达铂化疗4程	有	NA	NA	1450.6	正常	32.2	正常	正常	24.05	265	2014-2-13予5-FU灌注	Y52	2015-10-8				2019-6-26
66829	唐金田	61091	右卵巢低分化浆液性乳头状囊腺癌IIIC期	卵巢癌全面分期术：全子宫双附件大网膜阑尾降结肠系膜肿物切除，盆腔淋巴结及腹主动脉旁淋巴结清扫，腹膜多点多检+腹腔热灌注化疗术	（右附件+大网膜末端肿物）浆液性乳头状囊腺癌II-III级，输卵管旁纤维血管组织中见癌浸润。子宫+左附件子宫浆膜下平滑肌瘤，慢性宫颈炎，阴道残端净，左附件未见癌浸润。淋巴结未见癌转移：右髂总0/3，右盆腔0/13，左髂总0/4，左盆腔0/7，腹主动脉旁0/8，左腹主动脉旁0/4，总数0/39.乙状结肠系膜肿物见癌浸润。	living	2014-3-21	NA		G3	16*12*8cm	IIIC	1	无	无	无	NA	NA	无肉眼残留	无	无	有	无	未化疗	2226.4	正常	44.7	正常	正常	正常	123	2014-3-21泰素210mg、顺铂100mg灌注2次	Y63	2014-3-19				2019-6-26
67138	刘远正	61378	卵巢浆液性乳头状囊腺癌IC期；继发不孕	卵巢癌全面分期：次全子宫切除、双附件切除、大网膜切除，盆腔淋巴结清扫，腹主动脉旁淋巴结活检	双卵巢浆液性乳头状囊腺癌I-II级，左右输卵管净，（子宫）增殖期子宫内膜，宫颈管慢性炎症，淋巴结见癌转移：左髂总0/3，左盆腔3/12，右髂总0/2，右盆腔4/15，腹主动脉旁3/3，总数10/35，大网膜见砂砾体。	living	2014-4-11	NA		G2	14*10*8cm	IC期	1	有	有	NA	NA	NA	无肉眼残留	无	无	无	无	无	959.2	111.3	正常	正常	正常	正常	116	无	Y35	2014-4-4				2019-6-26
67287	汤雪颜	61481	卵巢浆液性囊腺癌IIIC期	卵巢癌全面分期：全子宫双附件肿物切除，大网膜，阑尾切除，乙状结肠表面及系膜内肿物切除，腹主动脉旁及盆腔淋巴结清扫，腹膜多点活检+腹腔热灌注化疗。	（左右卵巢）浆液性囊腺癌；（乙状结肠表面、系膜肿物，盆腔腹膜）腺癌；淋巴结见癌转移：左盆腔1/10，总数1/32.余未见癌。	living	2014-4-18	NA		NA	8*6*5CM	IIIC	1	有	有	无	NA	NA	无肉眼残留	无	2014-5-10紫杉醇+卡铂腹腔灌注1程；2014-5-31紫杉醇+卡铂化疗1程；2014-7-4紫杉醇+顺铂灌注；2014-7-25至2014-10-21紫杉醇+卡铂化疗5程；总计8程	有	无	无	209.4	正常	正常	正常	正常	14.52	正常	顺铂热灌注2次	Y52	2014-11-3				2019-6-26
67510	袁要娥	61652	卵巢低分化腺癌IIIC期	2014-4-29满意卵巢癌细胞减灭术：全子宫双附件及肿物，大网膜及肿物，阑尾及系膜肿物，左侧结肠旁沟系膜肿物，乙状结肠及肿物，乙状结肠系膜肿物切除，腹主动脉旁及盆腔淋巴结清扫；2015-11-3二次手术：盆腹腔肿物切除术，盆腹腔粘连松解术。	2014-4-29术后病理：（左、右附件）腺癌，II-III级，伴坏死，间质少量淋巴细胞浸润。左右输卵管未见癌。（左侧乙状结肠旁沟肿物，大网膜结节，阑尾系膜肿物，乙状结肠系膜）见癌浸润，乙状结肠系膜见脉管浸润。宫颈管与宫体连接处浆膜下见癌转移灶。乙状结肠及盆腔肿物内见癌浸润。肠组织未见癌。淋巴结见癌转移：总数8/36。2015-11-3术后病理：右侧骶前淋巴结见转移性低分化腺癌，淋巴结融合，无法计数。腹主动脉旁淋巴结见转移性低分化腺癌2/2	living	2014-4-29	2015年9月		G3	12*10*8cm	IIIC	NA	有	有	无	有	NA	满意减瘤	无	2014-5-14至2014-7-2紫杉醇+卡铂腹腔化疗3程，之后未遵嘱化疗及复查，2015-11-3二次手术，术后2015-11-25至2016-6-3紫杉醇脂质体+顺铂化疗8程；2017-10-30日CT示进展。	无	见癌细胞	NA	1964.6	正常	208.5	正常	正常	7.91	735	无	Y50	2017-10-26				2019-6-26
68253	江瑞清	63105	卵巢腺癌IV期	满意卵巢癌细胞减灭术：全子宫双附件大网膜切除，腹腔转移灶剔除术、电灼术	子宫内膜轻度增生，宫颈慢性炎症，伴潴留囊肿。左卵巢组织中见少量腺癌浸润，倾向浆液性囊腺癌。右卵巢白体见钙化灶，未见癌。左右输卵管净。阑尾浆膜层见腺癌浸润。肠系膜结节、大网膜见腺癌浸润。	Deceased	2014-8-1	未控	2015-1-1	NA	3*1*1cm	IV	1	有	有	无	有	有	满意减瘤	2014-6-10至2014-7-5多西他赛+奈达铂化疗2程	2014-9-1多西他赛+奈达铂化疗1程后疾病进展，2014-9-30拓扑替康化疗，之后未返院治疗。门诊胸腔姑息性放疗。	有	腺癌细胞	NA	6601.1	正常	NA	正常	NA	2843	1934	2014-8-1、2014-8-4、2014-8-6顺铂+5-FU热灌注3次	Y62	2014-8-28				2019-6-26
68689	胡宏妹	62733	卵巢浆液性乳头状囊腺癌III期	次全子宫切除+盆腔转移灶活检术	子宫肌壁及宫旁组织中见腺癌浸润，宫颈残端未见癌。双侧附件残端见癌浸润，盆腔纤维组织中见腺癌浸润。乙状结肠表面结节脂肪瘤。	Deceased	2012-1-16赣南医学院剖腹探查术(切除部分大网膜)；2014-7-9我院行剖腹探查术：次全子宫切除+盆腔转移灶活检术	2014-2-5外院CA125:647.9	2014-9	NA	13*6*4cm	III期	1	NA	有	有	有	NA	不满意减瘤	2012-1-16外院卡铂腹腔化疗	2012-2-8外院多西他赛+卡铂化疗12次，末次化疗不详；2014-2-5复发，2014-2-8吉西他滨+奥沙利铂化疗3程，2014-4-8吉西他滨化疗1程；2014年5月CA125正常，B超未见复发征象。2014-6-23指标升高，2014-7-10就诊我院手术	无	NA	NA	NA	NA	NA	NA	NA	NA	NA	2012-1-16外院卡铂腹腔化疗	Y50	2014-6-26				2019-6-26
69195	梁锦容	64663	双卵巢低分化浆液性腺癌	肿瘤细胞减灭术：全子宫双附件切除，盆腔淋巴结活检，大网膜切除，盆腔粘连松解术	双侧卵巢浆液性腺癌II-III级，盆底腹膜及大网膜见癌浸润，淋巴结未见癌转移。浆液性囊腺癌	Deceased	2014-11-13	2015年4月	2015-11	G3	直径约5.5cm	IV	1	无	有	无	有	无	满意减瘤	2014-7-30至2014-10-14多西他赛+卡铂化疗4程；顺铂灌注化疗1次	2014-12-23、2015-1-22多西他赛+卡铂化疗2程；2015年4月复发，2015-5-7、2015-6-3吉西他滨+奥沙利铂化疗2程；2015-7-3依托泊苷+异环磷酰胺化疗1程；之后未遵嘱返院治疗。	2014-11-14、17、20腹腔热灌注化疗顺铂+5-FU	NA	有	529.9	正常	192.2	正常	正常	NA	NA	有	Y51	2015-6-29				2019-6-26
69601	潘惠平	82231	1卵巢低分化浆液性癌IIIC期；2右乳导管内癌术后(2014年8月手术)	次全子宫切除，双附件切除，大网膜切除，盆腔粘连松解，膀胱修补术	卵巢、输卵管浆液性癌，高级别，浸润并突破卵巢被膜，浸润输卵管壁肌层，可见脉管侵犯及脉管内癌栓，散在砂砾体样钙化；输卵管见子宫内膜异位症，分布于粘膜、肌层和浆膜外；输卵管与卵巢粘连，粘连处可见癌浸润；免疫组化示肿瘤细胞：CA125(+), PAX8(+), CK7(+), ER(+), PR(-), Vimentin(-), GATA3(-), Mammoglobulin(-), Ki67(30-40%+)；输卵管壁平滑肌：Desmin(+), SMA(+)；输卵管异位子宫内膜：ER(上皮+), PR(上皮+), CD10(间质细胞+), Vimentin(+)；2.（腹膜结节）镜下为浸润性癌结节；3.（次全子宫及左附件）镜下，子宫灰白色区域见癌浸润，并可见脉管内癌栓；子宫浆膜层见浸润性癌，有砂砾体样钙化；子宫多发性平滑肌瘤；子宫内膜异位症；输卵管见2小灶浆液性癌，考虑为输卵管内膜上皮发生…	living	2017-8-23	2018年6月		G3	16*6*3cm	IIIC	1	有	有	无	有	NA	不满意减瘤	无	2017-9-16至2018-2-25多西他赛+卡铂化疗8程；2018年6月复发，2018-7-3、2018-7-24安维汀+伊立替康+希罗达化疗2程，指标升高，2018-8-14至2018-9-19安维汀+伊立替康+CF+5-FU+CIV化疗3程；指标持续升高，2018-10-11、2018-11-27奈达铂+培美曲塞化疗3程，之后未遵嘱返院	无	阳性	有	1773	NA	NA	NA	NA	NA	254	无	Y34	2018-11-26				2019-6-26
69625	万丽萍	63410大网膜	卵巢低分化浆液性腺癌IIIC期	2014-8-22剖腹探查：腹壁肿物活检。2014-11-12卵巢肿瘤细胞减灭（不满意）：盆腹腔粘连松解+大网膜切除+全子宫双附件切除。	2014-8-22术后病理：腺癌。2014-11-12术后病理：大网膜镜下见分化差的、微乳头状浆液性腺癌浸润；全子宫、双附件镜检为双侧卵巢、输卵管高级别浆液性腺癌，浸润子宫体肌层外1/3，左侧输卵管伞端见癌浸润，萎缩性子宫内膜，宫颈及宫颈管粘膜慢性炎，盆腔腹膜镜下见浸润性癌。肝表面镜下见浸润性癌。免疫组化：肿瘤细胞CK7（+），CA125（+),ER（-),PR(-),p53(90%+),Vimentin(+/-),Ki67(约40%+）。	Deceased	2014-8-22剖腹探查；2014-11-12卵巢肿瘤细胞减灭（不满意）	2015-6-12未控，CA125升高	2016-3	G3	5*4cm	IIIC	1	有	有	无	有	无	约4cm	2014-9-2至2014-10-18多西他赛+奈达铂化疗3程	2014-12-9至2015-3-1多西他赛+奈达铂化疗4程；2015-3-30培美曲塞+洛铂化疗1程	有	NA	有	3711.3	245.68	NA	正常	NA	702.4	11926	2014-11-12、14、17热灌注3次：5-FU+卡铂	Y55	2015-4-20				2019-6-26
70922	朱义妹	64496	卵巢中分化腺癌IIIC期	满意卵巢细胞减灭术：腹盆腔粘连松解，全子宫左附件切除，大网膜切除，乙状结肠表面肿物剔除+盆腔淋巴结活检术+腹主动脉旁淋巴结活检术	左侧卵巢、输卵管组织见中分化腺癌浸润，腹壁结节、大网膜、肠脂垂见腺癌浸润，慢性宫颈炎，宫颈管、宫内膜、宫壁、阴道残端及双附件残端净。右髂外淋巴结见转移癌1/1，左髂外淋巴结见转移癌0/4，腹主动脉旁淋巴结见转移癌1/2	NA	2014-8-14陆河县人民医院行剖腹探查术：右卵巢肿物切除+肠粘连分解术。术后未化疗。2014-11-5卵巢癌细胞减灭术（满意）	2014-10-28	NA	G2	101*98mm	IIIC	1	有	有	无	有	无	满意减瘤	无	2014-11-22至2015-3-4多西他赛+奈达铂化疗5程，之后未遵嘱返院	无	NA	NA	50.1	正常	NA	正常	NA	正常	正常	无	Y61	2015-3-24				2019-6-26
71594	刘彩英	65208	卵巢低分化浆液性腺癌IV期	全子宫双附件切除，腹主动脉旁淋巴结活检术，盆腔腹膜肿物切除，大网膜切除	左卵巢浆液性腺癌，中-低分化；左输卵管未见癌，慢性宫颈炎，增殖期子宫内膜，右输卵管未见癌；右卵巢滤泡囊肿，肠表面肿物见腺癌浸润，右侧直肠前肿物见腺癌浸润伴钙化；腹主动脉旁送检物为纤维结缔组织，未见淋巴结，未见癌。大网膜组织未见癌。	living	2014-12-19	2016-5-31查CT腹膜后淋巴结转移		G3	6*5cm	IV	1	有	有	无	有	有	不满意减瘤	无	2015-1-9、2015-1-29紫杉醇+顺铂化疗2程；2015-3-1、2015-3-26多西他赛+顺铂化疗2程；2015-4-24左锁骨上淋巴结姑息性放疗，60Gy/30F/6w。2016-5-31查CT腹膜后淋巴结转移。多西他赛+顺铂化疗6程，末次化疗2016-5-11，之后未遵嘱返院。	无	查看可疑癌细胞	无	103.9	NA	50.9	NA	NA	NA	NA	无	Y57	2017-5-10				2019-6-26
72415	万瑞粧	66547	双侧卵巢低分化腺癌IIIC期	卵巢癌细胞减灭术（满意）：全子宫双附件大网膜切除+盆腔淋巴结活检，肠系膜肿物烧灼术	（全子宫双附件）左右卵巢低分化腺癌，右输卵管见癌浸润，淋巴结见癌转移：左髂外2/3，总数2/5。（大网膜）纤维脂肪组织中见低分化腺癌浸润。（肠系膜结节）纤维脂肪组织中见癌浸润。	NA	2015-4-1	NA	NA	G3	2.5*1*1cm	IIIC	NA	有	有	无	无	无	满意减瘤	2015-2-7、2015-3-4多西他赛+奈达铂化疗2程；	2015-4-14多西他赛+奈达铂化疗1程；2015-5-5至2015-8-6紫杉醇脂质体+卡铂化疗5程	无	NA	无	673.3	正常	NA	正常	正常	1138	356	无	Y58	2015-8-4				2019-6-26
72777	冼秋好	66332	卵巢腺癌肝转移（IV期）	2015-3-19腹腔镜下探查+中转开腹行左附件肿物切除+经右肋缘下切口行胸腹联合右肝肿物切除+右肾上腺肿物切除。2015-5-14全子宫+右侧附件切除+大网膜切除	2015-3-19左附件肿物腺癌，II级，左输尿管旁组织未见癌。直肠系膜见癌浸润。（右肝癌+部分膈肌）肝组织内见低分化腺癌浸润，累及膈肌，结合HE及免疫组化考虑卵巢来源。右肾上腺未见癌。膈肌切缘见癌浸润。2015-5-14术后病理：全子宫、右侧附件镜下萎缩性子宫内膜，宫颈及宫颈管粘膜慢性炎，右卵巢未见特殊。左附件处组织见异物肉芽肿形成，未见癌残留，大网膜未见癌。	living	2015-3-19；2015-5-14	NA		G3	6cm	IV	NA	有	有	无	NA	NA	无法切除	无	2015-4-20多西他赛+卡铂化疗1程；2015-5-14二次手术；2015-5-29多西他赛+卡铂化疗1程，之后未遵嘱返院。	无	NA	NA	42.9	正常	NA	正常	正常	NA	NA	无	Y49	2015-5-8				2019-6-26
72970	何段香	66326	双卵巢低分化腺癌IIIC期	不满意卵巢癌细胞减灭术：盆腔肿物、双附件、腹盆腔腹膜肿物、大网膜、部分乙状结肠切除术，乙状结肠端侧吻合术	双卵巢低分化腺癌，有脉管浸润；盆腔肿物乳头状囊腺癌，有脉管浸润，结合免疫组化结果考虑卵巢来源。右侧圆韧带、膀胱表面肿物见癌浸润。腹膜表面肿物淋巴结一枚，未见癌。右侧漏斗血管卵巢组织，部分纤维组织中见癌浸润，有脉管浸润。大网膜见癌浸润，有脉管浸润。乙状结肠肠壁浆膜层见低分化腺癌浸润，有脉管浸润，肠旁淋巴结转移15/16，两切缘净。	Deceased	2015-3-19	NA	2015-12	G3	13*12*10	IIIC	1	有	有	有	NA	NA	不满意减瘤	NA	NA	无	符合低分化腺癌，倾向为分化差的浆液性腺癌	NA	522.9	正常	177.5	正常	正常	10.25	745	无	Y61	2015-3-30				2019-6-26
73159	崔敏英	66529	双侧卵巢粘液性腺癌IC期	2014-3-3外院行保留生育功能手术：术中冰冻双卵巢腺癌。患者要求保留子宫及右附件，行“腹式左附件切除+右侧卵巢肿瘤剔除+大网膜切除+阑尾切除+左盆腔淋巴结清扫+腹主动脉旁淋巴结清扫”，术后病理左卵巢粘液性肿瘤，大部分为粘液性囊腺瘤，局部区域为粘液性腺癌，中等分化；右卵巢粘液性腺癌。术后紫杉醇+卡铂化疗6程，末次化疗：2014-7-18。2015-3-31我院行全子宫切除+右侧附件切除+左盆腔囊肿囊壁切除+肠粘连松解术。	（右卵巢）粘液性囊腺瘤癌变（粘液性囊腺癌），（右输卵管）未见癌。宫颈慢性炎，分泌期子宫内膜，左盆腔囊肿壁符合单纯性囊肿。	living	2015-3-31	NA		G2	6-7cm	IC	2	NA	NA	NA	NA	NA	无肉眼残留	无	外院首次术后化疗6程，我院二次手术，2015-4-10、2015-5-1多西他赛+奈达铂化疗2程,之后未返院化疗。	无	NA	NA	81.9	38.4	NA	NA	NA	NA	54.7	无	Y28	2015-5-5				2019-6-26
73162	许镇娇	66531	卵巢浆液性腺癌IIIC期	满意卵巢癌细胞减灭术：全子宫、双附件、大网膜、阑尾切除，盆腔腹膜肿物切除，乙状结肠表面肿物切除及烧灼术，腹腔腹膜多点活检术，盆腔淋巴结及腹主动脉旁淋巴结清扫术	（左卵巢）符合浆液性腺癌，中分化，左输卵管系膜层可见腺癌浸润，子宫内膜可见浆液性腺癌浸润，浸润至子宫肌层，深度约0.3cm,宫颈管未见癌累及，右卵巢见腺癌浸润，并见砂砾体，大网膜脂肪组织可见腺癌浸润，乙状结肠表面肿物纤维结缔组织间可见腺癌浸润，淋巴结未见癌转移，总数0/20	Deceased	2015-3-31	2016年8月	2018-1	G2	8*7cm	IIIC	1	无	有	无	有	有	满意减瘤	无	2015-4-22至29紫杉醇静滴+顺铂腹腔灌注，之后未遵嘱返院治疗	无	查见癌细胞，倾向腺癌	无	4569.1	72.25	160.5	正常	NA	25.25	942	术后顺铂灌注一次	Y63	2016-9-15				2019-6-26
73787	李澧	67126	卵巢中低分化浆液性IIIC期	全子宫、双附件、大网膜切除，乙状结肠肿物切除，乙状结肠修补术	左卵巢浆液性囊腺癌2-3级，右卵巢见少许囊腺癌累及，大网膜、乙状结肠见转移性囊腺癌，左右输卵管未见癌，子宫内膜轻度增生。慢性宫颈炎。	living	2015-5-5	2016-12-13		G3	12*10*8	IIIC	1	无	有	无	有	有	1.5cm	无	2015-5-27至2015-11-4多西他赛+奈达铂化疗8程.2016-12-13复发，2016-12-24、2017-1-18紫杉醇脂质体+奈达铂化疗2程，之后患者未遵嘱返院化疗。2017-10-20至2017-12-06多西他赛+卡铂化疗3程，指标升高，2018-5-18至2018-8-8多西他赛+奈达铂化疗4程，2018-6-30开始口服甲磺酸阿帕替尼，因四肢皮损明显，2018-9-8改服安罗替尼，2018-9-12至2018-11-6多西他赛+奈达铂化疗3程，2018-10-5因皮损间断服用安罗替尼。2018-11-29多西他赛+奈达铂化疗1程（第11疗程）	无	NA	无	6209.8	正常	NA	正常	正常	29.31	1090	无	Y46	2018-12-1				2019-6-26
74037	刘容娣	67316首次手术；74923二次手术	卵巢低分化浆液性腺癌IIIC期	2015-5-14满意卵巢癌细胞减灭术：全子宫、双附件、大网膜切除，部分乙状结肠切除、端端吻合，回盲部结肠切除，回肠末端造瘘，肠系膜肿物切除，烧灼，盆腔肿大淋巴结切除术。2016年8月16日复发后手术膀胱经检查活检术，回肠造瘘口回纳术，回肠-升结肠侧侧吻合术	左卵巢高级别浆液性腺癌，子宫、右附件、宫旁组织、纤维组织、大网膜见癌浸润，乙状结肠见癌浸润肠壁组织，回盲部肿物均为癌结节，淋巴结见癌转移，右盆腔2/3	Deceased	2015-5-14；2016-8-16二次手术	2016年8月16日膀胱经检查活检术，回肠造瘘口回纳术，回肠-升结肠侧侧吻合术，术后病理（膀胱肿瘤）少量膀胱组织中见腺癌浸润。之后未遵嘱返院治疗	2017-2	G3	10*8*7	IIIC	1	有	有	有	有	无	满意减瘤	无	2015-6-5至2015-10-29紫杉醇+顺铂化疗6程，	无	未查见肿瘤细胞	无	459.5	正常	正常	正常	正常	正常	580	无	Y50	2016-8-24				2019-6-26
74370	李林秀	67576	卵巢中高分化浆液性腺癌IIIC期	不满意卵巢肿瘤细胞减灭术：大网膜、全子宫、双附件切除	（左、右卵巢）浆液性腺癌I-II级，左右输卵管未见癌，子宫颈慢性炎症，宫颈管、宫内膜及宫壁组织未见癌。大网膜见腺癌浸润	Deceased	2015-5-29	2016-5-9复查CA125:108.4	2017-1	G2	NA	IIIC	1	NA	有	无	有	无	＞2cm	无	2015-6-12至2015-11-14多西他赛+奈达铂化疗8程.2016-5-9复发，2016-5-16多西他赛+奈达铂化疗1程，指标进一步升高，2016-6-8、2016-6-29培美曲塞+洛铂化疗2程，之后未遵嘱返院	无	查见恶性细胞，倾向腺癌	无	2891.9	正常	NA	正常	NA	282.3	563	无	Y47	2016-7-2				2019-6-26
74843	李仕容	70190	双卵巢乳头状腺癌	全子宫、双附件、大网膜切除+盆腔淋巴结清扫	左右卵巢浆液性乳头状腺癌，I-II级，左右输卵管未见癌，子宫内膜息肉，子宫内膜下及肌壁间平滑肌瘤，老年性宫内膜，慢性宫颈炎伴纳氏囊肿，阴道残端净，淋巴结未见癌转移：左侧盆腔0/7，右侧盆腔0/9，左髂总0/1，总数0/17.大网膜见腺癌浸润，盆腔肿物见癌浸润，伴钙化	living	2015-11-10	NA		G2	2*2（6程化疗后）	IIIC	1	无	有	无	NA	有	无肉眼残留	2015-6-20、2015-10-9予TP方案化疗6程；2015-6-24顺铂腹腔灌注1次	2015-12-11至2016-4-1予TP方案化疗6程。2016-4-28头皮肿物病检：螺旋腺瘤，有恶变倾向。之后未遵嘱返院治疗	无	查见癌细胞	无	1314.1	正常	NA	正常	NA	11.84	806	术前灌注一次	Y55	2016-6-8				2019-6-26
75088	谢春花	68921	双卵巢浆液性乳头状囊腺癌IIIC期	卵巢肿瘤细胞减灭术：全子宫、双附件、大网膜切除，乙状结肠肿物活检术，阑尾切除术，腹腔热灌注化疗术（5-FU，卡铂）	左右卵巢浆液性乳头状囊腺癌，左右输卵管未见癌，子宫肌壁浆膜层见癌浸润，子宫肌壁间富细胞性平滑肌瘤，宫内膜呈增生期改变，慢性宫颈炎，阴道残端净，大网膜、阑尾见癌浸润，乙状结肠表面肿物见癌浸润	Deceased	2015-8-21	2016年3月	2016-6-1	NA	10*5	IIIC	1	NA	有	有	有	无	1cm	2015-7-10、2015-8-1多西他赛+奈达铂化疗2程	2015-9-14至2016-1-16多西他赛+奈达铂化疗6程	2015-8-21、24、26腹腔热灌注化疗3次（5-FU2g,卡铂500mg）	查见恶性细胞，首先考虑为腺癌	耐药	1409.8	正常	NA	正常	NA	正常	378	无	Y49	2016-6-3				2019-6-26
75434	欧少敏	68538	卵巢未分化癌IIIB期	右侧乳腺结节活检术+卵巢癌细胞减灭术：大网膜、全子宫、双附件切除，膀胱表面肿物剥除术，直肠表面肿物剥除术，腹腔病灶剔除术+腹腔热灌注化疗置管术。	（右侧附件）卵巢未分化癌，部分向腺癌分化，累及输卵管组织，（左侧附件）卵巢未分化癌，部分向腺癌分化，输卵管组织未见癌。子宫浆膜层及深肌层见未分化癌浸润，肌壁间平滑肌瘤伴子宫腺肌症，慢性宫颈炎，宫颈管及阴道残端净。大网膜、盆骶肿物、膀胱表面肿物见未分化癌浸润	Deceased	2015-7-29	NA	2016-6	未分化	10*8*6	IIIb	腺癌	无	有	无	NA	NA	满意减瘤	无	无	2015-7-30灌注1次（5-FU+顺铂），之后患者拒绝继续热灌注	查见异型细胞，倾向腺癌细胞	无	539.2	正常	NA	正常	NA	19.5	170	无	Y39	2015-8-13				2019-6-26
75744	蔡映碧	21203；复发后88740	卵巢低分化浆液性乳头状癌IIB期	2018-8-13卵巢癌细胞减灭（不满意）：全子宫、双附件、大网膜切除，左侧盆腔淋巴结活检术，腹主动脉旁淋巴结活检术。2018-7-11复发后手术：剖腹探查+右肾巨大肿物去顶术+囊内肿物活检术+肠粘连松解术+肠系膜肿物切除术。	（左侧附件）高级别浆液性乳头状癌，输卵管组织、管腔内见少量核大深染得异型细胞，核仁明显，疑似癌细胞，管壁组织未见癌，大网膜未见癌，全子宫+右侧附件：慢性宫颈炎，增殖期样宫内膜，宫颈管，阴道残端均未见癌，右卵巢卵泡膜囊肿，未见癌。右输卵管管腔内见少量核大深染的异型细胞，核仁明显，疑似癌细胞，管壁组织未见癌。闭孔淋巴结未见癌0/1，腹主动脉旁淋巴结未见癌0/1。复发手术后病理：右肾囊肿结节、囊壁未见恶性证据。肠系膜肿物见腺癌浸润	living	2015-8-13；2018-7-11复发后手术	2018年5月		G3	7*5*4	IIB	1	活检阴性	无	无	有	无	无肉眼残留	无	2015-8-24至2015-12-15多西他赛+奈达铂化疗6程。2018年5月复发，2018-6-8多西他赛+奈达铂化疗1程后行探查术，术后2018-7-26至2018-11-2多西他赛+奈达铂行2-6程化疗。2018-8-20至2018-9-20腹主动脉旁淋巴结放疗，阳性淋巴结GTVnd 55.2Gy/25F,腹主动脉旁淋巴引流区CTV46Gy/23F。	无	阴性	无	3332.5	34.99	NA	正常	NA	17.08	221	无	Y42	2018-11-5				2019-6-26
76222	朱素妮	69264	卵巢腺癌IIB期	卵巢肿瘤细胞减灭术：全子宫、双附件、大网膜切除、盆腔淋巴结、腹主动脉旁淋巴结活检	双侧附件符合卵巢混合性上皮肿瘤，混合成分包括高级别浆液性乳头状腺癌（约65%），及子宫内膜样腺癌（约35%），输卵管、子宫、盆腔淋巴结及大网膜未见癌。	living	2015-9-11	NA		NA	右卵巢肿物11*9*8cm,左卵巢肿物2*2cm	IIB	浆液性+子宫内膜样	无	无	无	NA	无	无肉眼残留	无	2015-9-29至2016-1-20多西他赛+奈达铂化疗6程	无	查看可疑癌细胞	无	1538.6	正常	NA	正常	正常	133.8	687	无	Y46	2016-1-24				2019-6-26
76769	陈爱芹	70761 囊肿	双卵巢低分化腺癌IIIC期；右下肢静脉血栓；下腔静脉滤器植入术后；高血压病2级 高危组	满意肿瘤细胞减灭术：全子宫、双附件、大网膜切除，肠粘连松解，肠脂垂活检术	双卵巢低分化腺癌，累及双侧输卵管和子宫肌壁浆膜层，老年性宫内膜，慢性宫颈炎伴纳氏囊肿，阴道残端净，大网膜见癌浸润。肠脂垂未见癌。	living	2015-12-4	NA		G3	右附件19*17mm	IIIC	NA	NA	有	无	NA	NA	满意减瘤	2015-10-13、2015-11-7多西他赛+奈达铂化疗2程；2015-10-14、2015-10-23干扰素腹腔灌注2次	2015-12-22至2016-4-29多西他赛+奈达铂化疗6程	无	查见恶性细胞	NA	598.6	正常	NA	正常	正常	11.62	522	无	Y64	2016-5-2				2019-6-26
76874	谢锦笑	69652	卵巢低分化浆液性囊腺癌IV期	不满意肿瘤细胞减灭术：部分大网膜肿瘤、双附件肿瘤、膀胱后壁肿瘤、阑尾表面肿瘤、肠管表面肿瘤切除术+腹腔热灌注术	双侧附件浆液性腺癌，III级，局灶细胞呈印戒样，输卵管浆膜层见多灶癌转移灶，大网膜、膀胱后壁、阑尾表面及肠管表面、盆腔肿瘤均可见癌转移。	Deceased	2015-10-13	NA	2016-6	G3	10*9*8cm	IV	1	NA	有	无	NA	NA	不满意减瘤	无	2015-11-06、2015-11-27紫杉醇+奈达铂化疗2程，之后患者放弃治疗	2015-10-15、16行“紫杉醇+顺铂”灌注2次	未见癌细胞	无	800.1	正常	正常	正常	正常	正常	86	无	Y64	2015-12-21				2019-6-26
77012	张兰春	69853	子宫内膜腺癌IIIC1期，卵巢内膜样腺癌IIIC期	（满意）广泛全子宫双附件切除+盆腔淋巴结清扫+直肠部分切除、断端吻合+腹膜多处活检+大网膜切除+盆腔粘连松解术	子宫符合子宫内膜样腺癌，中低分化；输卵管壁见癌浸润。大网膜见腺癌浸润。子宫符合子宫内膜样腺癌，中低分化，浸润浅肌层（深度0.3cm),累及子宫颈管，阴道切缘未见癌。直肠表面结节见腺癌浸润。左右盆腔腹膜、部分直肠、上下切缘未见癌。淋巴结可见癌转移：1/28	Deceased	2015-10-21	NA	2017-12-31	G3	7.3*9.9*8.6cm	IIIC1	3	有	有	无	有	NA	满意减瘤	无	2015-11-13、2015-12-05、2015-12-26紫杉醇+卡铂化疗1程；2015-12-26武警医院PET/CT提示腹膜后淋巴结多发转移。2016-1-16、2016-2-17、2016-3-12紫杉醇+卡铂化疗4-6程。2016-3-24至2016-5-12外照射放疗IMRT，GTVnd：62Gy/26F，CTV：50Gy/25F	无	未见癌细胞	NA	233.33（NSE22.2-正常值16.3）	正常	NA	正常	正常	NA	NA	无	Y52	2016-5-23				2019-6-26
77191	陆莉彦	71367	卵巢低分化浆液性乳头状腺癌IIIC期	全子宫、双附件切除、大网膜切除、腹膜多点活检术	卵巢高级别浆液性乳头状腺癌，宫颈管、阴道残端、宫旁及输卵管未见癌。大网膜、盆腔腹膜见腺癌浸润。	living	2016-1-22	2017-4-24复查CA199：37.66，B超示右侧盆腔囊性暗区4*3.9cm。2017-6-14至2017-9-28紫杉醇脂质体+卡铂化疗6程。2018-7-18全腹CT示肿瘤复发并脾、腹膜、盆腔多发淋巴结转移，不排除膀胱受侵。2018-7-25、2018-8-16、2018-9-6紫杉醇脂质体+奈达铂化疗3程，2018-9-27紫杉醇脂质体+洛铂，2018-10-18吉西他滨+奈达铂，2018-11-8多柔比星脂质体+洛铂，2018-11-27开始服用甲磺酸阿帕替尼，2018-11-30、2018-12-28、2019-1-25伊立替康+奈达铂（第7、8、9程），		G3	NA	IIIC	1	有	有	无	有	无	满意减瘤	2015-10-27、2015-11-17、2015-12-09、2015-12-30多西他赛+奈达铂化疗4程；2015-10-29顺铂50mg腹腔灌注化疗；	2016-2-17、2016-3-9、2016-4-6、2016-4-27多西他赛+奈达铂化疗4程	无	可见异型细胞，倾向癌细胞	有过？	3309.5	57.83	NA	正常	NA	23.07	1095	无	Y44	2019-2-20				2019-6-26
77246	区洁英	70017	左侧卵巢中分化浆液性乳头状囊腺癌IIA期	全子宫、双附件、大网膜切除	（左侧附件）卵巢浆液性乳头状囊腺癌，中分化，输卵管组织未见癌，子宫内膜局灶见癌浸润。子宫肌壁间多发性平滑肌瘤合并多发性子宫内膜间质结节，阴道残端净，右卵巢及输卵管组织未见癌，大网膜未见癌。	living	2015-10-30	NA		G2	5*4*4cm	IIA	1	无	无	无	NA	无	满意减瘤	无	2015-11-19至2016-3-17多西他赛+奈达铂化疗6程	无	NA	无	NA	NA	NA	NA	NA	NA	NA	无	Y69	2016-3-28				2019-6-26
77339	叶秀兰	71147	卵巢高分化浆液性腺癌IV期	全子宫、双附件、大网膜切除、腹膜部分切除	大网膜为浸润性腺癌，脉管内癌栓，宫体后壁粘膜下结节为子宫内膜息肉，萎缩性子宫内膜，子宫腺肌症，宫颈管粘膜息肉，宫颈及宫颈管粘膜慢性炎，卵巢表面见腺癌浸润，输卵管未见特殊，直肠窝肿物为浸润性腺癌，（左附件）为卵巢浆液性腺癌，低级别，部分分化稍微差，囊内壁乳头状结构为浆液性腺癌	Deceased	2016-1-12	NA	2018-4	G1	6*5*4cm	IV	1	有	有	无	NA	NA	NA	后穹隆穿刺：腺癌。2015-11-12至2015-12-25多西他赛+卡铂化疗3程	2016-1-29至2016-3-11多西他赛+卡铂化疗3程；2016-5-10至2016-9-14外照射放疗	无	NA	NA	1249	正常	NA	正常	NA	正常	615	无	Y53	2016-9-14				2019-6-26
77368	江凤燕	70124	卵巢低分化浆液性乳头状腺癌IIIC期	满意卵巢癌细胞减灭术：全子宫双附件、大网膜、部分小网膜、全结肠、阑尾、部分回肠切除术，腹壁肿物切除，回肠末端及直肠端端吻合术，肝膈面腹膜电灼术	双侧卵巢乳头状浆液性腺癌，III级，脉管浸润，累及双侧输卵管及双侧附件周围纤维脂肪组织，子宫肌壁见癌浸润，脉管浸润，老年性宫内膜，慢性宫颈炎，阴道残端净，肠管浆膜层及管壁周围纤维脂肪组织多处见癌浸润，肠管两切缘净，大网膜见癌浸润，肠系膜淋巴结一枚未见癌，腹壁结节见癌。横结肠+回盲部肠壁浆膜层见癌，阑尾浆膜及肌层见癌，两切缘净。回肠末端肠壁浆膜层见癌浸润，小网膜见癌浸润。	Deceased	2015-11-5	NA	2016-2	G3	15*10*5cm	IIIC	1	NA	有	有	NA	NA	满意减瘤	无	术后腹腔感染，患者返当地医院治疗	无	查见恶性细胞	NA	1626.3	正常	355.5	正常	正常	27.17	718	无	Y62	2015-12-02				2019-6-26
77397	叶新英	70642	卵巢中分化腺癌IV期	卵巢癌细胞减灭术：全子宫双附件、大网膜切除，腹膜结节活检术	宫颈管见中分化腺癌浸润，宫颈口、宫内膜、宫壁及阴道残端未见癌。左附件未见癌，右输卵管未见癌，右侧未见卵巢组织。大网膜未见癌。腹膜结节未见癌。	living	2015-12-08	NA		G2	12.8*6.2cm	IV	NA	有	有	无	NA	NA	满意减瘤	2015-10-6多西他赛+奈达铂化疗1程，2015-10-21就诊我院多西他赛+卡铂化疗第2程	2015-12-23至2016-2-26多西他赛+卡铂化疗4程，之后未返院继续治疗	无	NA	NA	NA	NA	NA	NA	NA	NA	NA	剖腹探查活检术后奈达铂60mg腹腔化疗1次	Y52	2016-4-14				2019-6-26
77481	林顺婵	71732	卵巢浆液性腺癌IIIC期	满意卵巢癌报减灭术：I型全子宫、双附件、大网膜切除、前腹膜肿物、肠管表面肿物切除术	浆液性腺癌，中低分化，左输卵管粘膜及浆膜层可见腺癌。右输卵管浆膜层见腺癌。子宫浆膜层可见腺癌。老年性子宫内膜，慢性宫颈炎。直肠前肿物纤维组织间可见腺癌。大网膜纤维脂肪组织、左腹膜纤维组织间腺癌。	Deceased	2016-3-1	2016-3-23因腹痛入院，CT考虑复发并盆腔、腹腔、腹膜后广泛转移，脾脏转移。腹水细胞学查见癌细胞。	2016-7	G3	12*10*8cm	IIIC	1	无	有	无	有	无	满意减瘤	2015-11-13多西他赛静脉+DDP腹腔灌注；2015-12-8、2015-12-30、2016-1-28多西他赛+顺铂化疗第2、3、4程	2016-3-23因腹痛入院，CT考虑复发并盆腔、腹腔、腹膜后广泛转移，脾脏转移。腹水细胞学查见癌细胞。2016-4-14多西他赛+顺铂，同时顺铂腹腔灌注，肌酐升高，2016-5-9多西他赛+卡铂术后化疗第2程	无	NA	无	274.3（NSE:41.21）	正常	NA	正常	正常	正常	NA	无	Y60	2016-6-1				2019-6-26
77494	何秀英	70222	左卵巢浆液性腺癌IA期	全子宫、双附件切除、大网膜切除、盆腔淋巴结清扫+盆腔粘连松解术	（左附件）镜检为卵巢浆液性腺癌，低级别,余未见癌	living	2015-11-11	NA		G3	19*11.7mm	IA	1	无	无	无	NA	NA	无	无	无	无	未见恶性细胞	无	64.9	46.05	NA	NA	NA	NA	NA	无	Y55	2015-11-20				2019-6-26
78070	刘小珍	70730	卵巢中低分化浆液性腺癌IIIC期	全子宫、双附件、大网膜切除、盆腹腔腹膜活检、盆底肿物电灼术、盆腔粘连松解、腹腔热灌注化疗	（左侧部分附件）卵巢浆液性腺癌II-III级，可见沙粒体。输卵管组织未见癌。左侧结肠旁沟结节、直肠前壁、膀胱前壁、大网膜纤维组织中见腺癌，子宫腺肌症，老年性宫内膜，宫颈管、宫颈口、阴道残端未见癌，右卵巢组织中见腺癌，输卵管未见癌。	living	2015-12-14	NA		G3	20*15*5cm	IIIC	1	无	有	无	NA	NA	子宫直肠窝及盆腹腔肿瘤残留3*4CM	无	2016-1-9至2016-5-2多西他赛+卡铂化疗6程	2015-12-14、16、18热灌注3次（5-FU+DDP）	考虑腺癌	无	2289.9	正常	NA	正常	NA	9.24	1319	3次热灌注（5-FU+DDP）	Y57	2017-8-15复查未见复发				2019-6-26
78405	王珊	70989	卵巢中分化浆液性腺癌术后化疗后肝转移术后化疗后	卵巢癌全面分期术：全子宫双附件、大网膜切除、盆腔淋巴结清扫+腹主动脉旁淋巴结活检术。	双卵巢浆液性腺癌，中分化，左输卵管壁种植转移，右输卵管未见癌。大网膜及淋巴结未见转移0/26。	living	2015-12-30	2018-08-06我院B超示肝右叶低回声团块，2018-09-04全麻下行“右肝转移灶切除术”，术后病理：中-低分化腺癌，考虑卵巢腺癌转移。术后2018-9-20至2018-12-15余多西他赛+卡铂化疗5程，2019-1-4入院后决定入组药物临床试验		G2	124*81mm	IIA	1	无	无	无	有	有（肝实质）	无肉眼残留	无	术后予紫杉醇+卡铂化疗4程，末次化疗：2016-03-30，之后定期复查	无	未查见恶性细胞	无	41.1	正常	未查	正常	正常	正常	正常	无	Y42	2019-01-07				2019-6-26
78712	冯爱琼	71301	卵巢低分化浆液性腺癌IVB期	全子宫双附件切除+大网膜、肠系膜肿物切除+腹腔热灌注化疗	双卵巢低分化浆液性腺癌，输卵管壁见癌。宫体肌层见高级别浆液性腺癌，宫体旁脂肪组织中见癌。阑尾未见癌。大网膜及肠系膜肿物见浆液性腺癌，脉管内见癌栓。免疫组化：CK、CK7、CA125、PAX8、ER约90%、p53约90%、Ki67约40%均为阳性。PR、SALL阴性。	Deceased	2016-1-19	2017-1-4门诊CT提示复发，2017-1-6、2017-2-4予“多柔比星+顺铂+阿帕替尼”治疗2程。2017-2-20复查CT提示PR。2017-2-21至2017-4-12复发后“多柔比星+顺铂+阿帕替尼”化疗第3-5程，治疗后复查CT疗效评估SD。2017-5-8、2017-6-7换多柔比星化疗1-2程，；评估PR。2017-7-6至2017-12-12予多柔比星3-8程。因经济原因停多柔比星，2018-1-6“替吉奥+阿帕替尼”化疗1程，之后未遵嘱返院治疗。	2019-5-7	G3	左卵巢6.5*5*3.5cm。右附件13*5*4.5cm。大网膜22*16*5.5cm	IVB期	1	有	有	无	有	无	满意减瘤	无	2016-3-24至2016-6-19紫杉醇+卡铂化疗6程	2016-1-22至2016-1-28灌注3次：用药紫杉醇110mg，雷替曲塞4mg,卡铂100mg	未查	有	8014.7	正常	未查	52.7	未查	205.3	2817	紫杉醇110mg，雷替曲塞4mg,卡铂100mg	Y60	2018-1-16				2019-6-26
78858	李燕侬	71381	双侧卵巢高分化浆液性腺癌IVB期	全子宫、双附件、大网膜切除+盆腔淋巴结清扫+部分乙状结肠切除+端端吻合术	左卵巢高级别浆液性乳头状腺癌。输卵管未见癌。右卵巢混合性上皮肿瘤，其内高级别浆液性乳头状腺癌约60%，粘液性肿瘤考虑为交界性，约40%。输卵管未见癌。右附件残端见腺癌。乙状结肠粘膜下层、肌层、浆膜层及浆膜外脂肪组织均见腺癌浸润。肠管远、近侧端切缘、盆腔淋巴结、大网膜、肠系膜淋巴结未见癌。	living	2016-1-22	NA		G3	左附件9*6*4cm,右附件5*2*2cm,肠表面肿物4*4*3cm	IVB期	1	无	有	有	NA	NA	满意减瘤	无	未遵嘱返院化疗	无	查见异型细胞，考虑为癌细胞	NA	495	53.47	正常	正常	正常	正常	158	无	Y65	2016-2-4				2019-6-26
79036	毛碧君	71568	双侧卵巢浆液性乳头状腺癌IIIC期	卵巢肿瘤细胞减灭术：全子宫双附件大网膜切除+盆腔肿物烧灼、剥除术	（左、右附件+大网膜）卵巢浆液性乳头状囊腺瘤，局部癌变（囊腺癌）。输卵管未见癌。网膜组织见腺癌浸润。直肠窝纤维组织中见腺癌浸润。	NA	2016-2-19	NA	NA	NA	18*11*10cm	IIIC	1	NA（淋巴结无肿大）	有	无	NA	NA	不满意减瘤	无	2016-3-7至2016-7-13多西他赛+卡铂化疗7程，之后未遵嘱返院治疗	有（未见记录）	查见异型的腺上皮样细胞。	NA	928	正常	正常	正常	正常	正常	503	无	Y20	2016-7-14				2019-6-26
79162	李惠珍	72658	卵巢浆液性腺癌IV期	肿瘤细胞减灭术（不满意）：全子宫双附件大网膜切除+盆腔粘连松解术。	大网膜脂肪组织中见浸润性腺癌结节。（全子宫+双附件）宫体浆膜面见浆液性腺癌。左卵巢被膜外见少量浆液性腺癌，并浸润被膜下卵巢组织，左输卵管浆膜外纤维组织见浆液性腺癌浸润，输卵管粘膜未见特殊。右卵巢被膜外见少量癌，并浸润被膜下卵巢组织，右输卵管未见特殊。	Deceased	2016-4-20	2016年7月未控	2016-10	NA	4.2*1.8cm	IV期	1	NA	有	无	NA	NA	不满意减瘤	2016-2-26多西他赛+奈达铂化疗1次，化疗后IV度骨髓抑制；2016-03-25多西他赛+奈达铂行第2程化疗	2016-5-5多西他赛+奈达铂术后第1程化疗；2016-5-28、2016-6-20多西他赛+奈达铂术后第2、3程化疗；指标升高，2016-7-15改方案：伊立替康+奈达铂化疗第4程；指标进一步升高，2016-8-10、2016-9-1培美曲塞+洛铂术后第5、6程化疗，2019-6-21开始VP16口服化疗，之后失访	无	查见大量癌细胞	有	＞10000	100.1	未查	正常	正常	224.7	1432	无	Y65	2016-9-24				2019-6-26
79187	何坤香	71761	卵巢低分化浆液性腺癌IIIC期	卵巢癌细胞减灭术：全子宫双附件大网膜切除+右侧腹壁肿物切除+盆腔粘连松解术	大网膜见低分化癌；淋巴结2枚，未见癌。（右）卵巢低分化癌，符合浆液性腺癌，高级别。宫体结节浆液性腺癌。左卵巢、输卵管未见癌。右腹壁肿瘤为腺癌。	Deceased	2016-3-2	NA	2018-5-1	G3	12.5*7*2.5cm	IIIC	1	有	有	肠表面浆膜层，肌层？	NA	NA	不满意减瘤	无	术后未遵嘱返院化疗	无	NA	NA	163.4	正常	正常	正常	未查	84.99	565	无	Y59	2016-3-15				2019-6-26
79782	汤艳芳	73695	卵巢低分化乳头状囊腺癌IIIC期	全子宫双附件大网膜切除+盆腔淋巴结清扫+腹膜多点活检术+盆腔粘连松解+腹腔热灌注化疗术	双侧卵巢低分化浆液性腺癌，浸润双侧输卵管浆膜、宫体浆膜下肌层，直肠表面、左侧、右侧腹膜、膀胱腹膜反折组织见腺癌。左、右盆腔淋巴结见癌。髂总、腹股沟淋巴结未见癌。大网膜见腺癌。	living	2016-6-12	2017-10-2国外复查CA125:986 kU/L，B超示中量腹水。2017-10-30二次手术探查，整个腹腔粟粒状种植，2017-10-30、11-1、11-3腹腔灌注3次，分别使用DDP+5-FU。术后2017-11-24紫杉醇脂质体+奈达铂复发后第1程化疗；2017-12-15、2018-1-7紫杉醇脂质体+顺铂复发后第2、3程化疗；指标无下降，考虑铂类耐药，2018-1-31、2018-2-28吉西他滨+奥沙利铂+贝伐单抗复发后第4、5程化疗；2018-3-28吉西他滨+奥沙利铂行复发后第6程化疗。		G3	5*5*5cm	IIIC	1	无	有	无	有	无	无肉眼残留	2016-3-30至2016-5-16紫杉醇+卡铂化疗3程	2016-7-2至2016-8-21紫杉醇+卡铂化疗3程；因血小板下降明显，2016-9-28支2016-11-10紫杉醇+奈达铂化疗3程。2016-10-18查CA125正常。	2016-6-12、14、16分别DDP+5-FU灌注3次	未查见癌细胞	2018-1-26	＞10000	正常	正常	正常	正常	88.53	＞1500	有	Y40	2019-1-3				2019-6-26
79923	陈月桂	74062	卵巢低分化浆液性腺癌IIIC期	满意减瘤术：全子宫双附件大网膜切除	卵巢低级别乳头状浆液性囊腺癌,输卵管、大网膜组织内见癌浸润。	Deceased	2016-6-30	未控	2017-4	G3	右附件6*2*0.5cm，大网膜15*6cm	IIIC期	1	无	有	无	有	无	满意减瘤	2016-4-1至2016-6-4多西他赛+奈达铂化疗4程，疗效PR	2016-7-21、2016-8-12多西他赛+奈达铂术后第1、2程化疗；2016-9-1CT示肿瘤复发可能，直肠受侵可能，腹膜、肝表面、腹腔内、肠系膜、盆腔淋巴结转移。PD。2016-9-2、2016-9-24吉西他滨+奥沙利铂术后第3、4程化疗；影像学评价SD。2016-10-15、2016-11-5吉西他滨+奥沙利铂术后第5、6程化疗。2016-12-7CT评估PD。科内会诊后，2016-12-08、2016-12-29多柔比星脂质体+阿帕替尼术后第7、8程化疗。B超定位:中量胸水+大量腹水，之后未遵嘱返院治疗。	无	查见癌细胞	有	NA	NA	NA	NA	NA	NA	NA	无	Y57	2016-12-30				2019-6-26
80120	徐芬玲	72468	双卵巢低分化浆液性腺癌IIIB期	全子宫双附件大网膜切除+盆腔淋巴结清扫+腹膜多点活检+盆腔粘连松解术。	浆液性腺癌II-III级，左盆腔腹膜、膀胱反折腹膜、大网膜、左结肠旁沟腹膜见腺癌浸润。盆腔淋巴结未见癌0/21。	living	2016-4-11	2018年3月查CA125:112.1 U/ml。外院PET/CT示右肝转移瘤。2018-3-21全麻下B超引导下右肝转移瘤穿刺活检+射频消融术。术后病理：肝组织中见腺癌浸润，倾向卵巢腺癌转移。术后2018-4-11多西他赛+顺铂化疗1程，2018-5-2力朴素+顺铂化疗第2程，并开始奥拉帕尼200mg,每日一次靶向治疗，2018-6-19因IV度骨髓抑制入院，持续性存在。		G3	直径4cm	IIIB	1	无	有	无	有	有（肝实质）	满意减瘤	无	2016-5-1至2016-9-10紫杉醇+卡铂化疗7程，2016-10-11紫杉醇+奈达铂化疗第8程	无	阴性	无	36.9	正常	正常	正常	NA	NA	NA	无	Y48	2018-7-23				2019-6-26
80349	朱新妹	72737	卵巢浆液性腺癌IIIC期	满意卵巢癌细胞减灭术：全子宫双附件大网膜切除+盆腔淋巴结清扫+腹盆腔肿物切除+直肠表面肿物电灼+右半结肠及阑尾切除，回肠-横结肠端侧吻合。	浆液性囊腺癌，输卵管、阴道壁残端未见癌。右半结肠查见腺癌浸润至粘膜下层，全子宫未见癌。盆腔肿物、阑尾、直肠表面肿物、回盲部肠管表面肿物、肠表面结节、大网膜见腺癌浸润。淋巴结见癌转移：右盆腔4/24.	Deceased	2016-4-22	NA	2018-1	NA	12*10*8cm	IIIC	1	有	有	肠粘膜	有	无	满意减瘤	无	2016-5-20力朴素静滴+顺铂腹腔灌注术后第1程化疗；反应明显，2016-6-14术后第2程：力朴素+卡铂；指标下降不明显，患者要求改DDP，2016-7-7至2016-11-15力朴素+顺铂术后第3-8程化疗；之后放弃治疗。	紫杉醇、顺铂灌注3次	查见恶性细胞，倾向腺癌	NA	536.4	正常	正常	正常	正常	476.8	114	紫杉醇+顺铂灌注	Y62	2017-6-26				2019-6-26
80568	胡翠花	73974未分化癌；78079 阴道肿物	卵巢未分化癌IVA期；左乳腺癌综合治疗后（手术+化疗+内分泌治疗）	卵巢癌减灭术：全子宫双附件大网膜切除	卵巢恶性肿瘤，首先考虑为未分化癌，需与胚胎性癌鉴别。直肠前壁肿物、膀胱后壁肿物见癌浸润。输卵管、阴道后壁、大网膜未见癌。	Deceased	2016-6-27	2017年2月	2017-12-29	未分化	5*5*5cm	IVA	NA	NA	有	无	有	有	满意减瘤	胸腔内注射顺铂50mg；2016-5-10、2016-6-1予TP方案化疗2程	2016年7月至9月余TP放哪化疗4程2017年2月返院B超见阴道残端混合回声团块，活检病理：低分化腺癌浸润。2017-2-17力朴素+卡铂复发后化疗第1程，2017-3-14至2017-5-5培美曲塞+顺铂复发后第2、3、4程，同时阴道肿物姑息性放疗。2017-8-1返院查CA125：:1934U/ml。CT示：阴道残端肿物实性成分较前增多，侵犯周围肠管，盆腔内肿大淋巴结增大，右中肺转移瘤较前增大，双肺多发转移，右侧胸膜转移可能。2017-8-3开始单药“VP16”口服治疗。之后未遵嘱返院治疗。	无	胸水查见癌细胞	有	2813.9	正常	212.1	正常	未查	未查	未查	无	Y58	2017-8-14				2019-6-26
81192	黄华坚	73397	双侧卵巢浆液性腺癌IIIC期	满意卵巢肿瘤细胞减灭术：全子宫双附件大网膜切除+盆腔淋巴结清扫+腹膜表面肿物切除+肠系膜肿物切除术	卵巢浆液性乳头状囊腺癌2-3级，输卵管、子宫体及浆膜层、大网膜、腹主动脉表面腹膜、右侧结肠旁腹膜见癌。淋巴结未见癌0/26	Deceased	2016-5-26	2017-7-3	2018-9	G3	5*5cm	IIIC期	1	无	有	无	有	无	满意减瘤	无	2016-6-22南方医中西医结合医院予吉西他滨+顺铂化疗1程，出现III度骨髓抑制，改紫杉醇+顺铂化疗第2程，力朴素+顺铂化疗第3、4、5程，末次化疗2016年9月。2017-7-3因腹胀考虑肿瘤进展，2017-7-5、2017-7-26、2017-8-16力朴素静滴+卡铂灌注化疗复发后第1、2、3程，腹胀缓解，腹水消失，2017-9-6力朴素+卡铂静脉复发后化疗第4程，之后定期复查。2017-11-20再次因腹胀就诊。2017-11-23就诊我院内科，2017-11-28予吉西他滨静脉+顺铂灌注+贝伐单抗二次复发后第1程化疗，化疗后腹水消失，III度骨髓抑制，血小板下降，住院期间出现回肠梗阻，保守治疗后缓解。2017-12-27入院症状明显缓解，评估化疗有效予吉西他滨+奥沙利铂二次复发后第2程化疗，PLT：35,腹部平片再次考虑肠梗阻可能。2018-2-26吉西他滨+奥沙利铂+贝伐单…	DDP、紫杉醇灌注3次	查见恶性细胞，首先考虑为腺癌	有	2874.5	正常	正常	正常	正常	31.43	258	热灌注3次	Y60	2018-3-9				2019-6-26
81677	韦奏妹	73761;76150	卵巢腺癌IIIC期	2016-6-16行“腹腔镜探查活检+腹腔置管后热灌注化疗”。2016-10-21“剖腹探查+肠粘连松解+子宫双附件切除+大网膜切除+腹腔热灌注化疗”。	2016-6-16术后病理：（网膜）腺癌。2016-10-21术后病理：（左）卵巢中分化腺癌，盆腔粘连带、大网膜肿物见腺癌浸润。宫颈管、宫颈、右附件未见恶性特征。	Deceased	2016-6-16腔镜探查+灌注；2016-10-21	NA	NA	G2	8*2*2cm	IIIC期	腺癌	NA	有	无	无	无	满意减瘤	2016-06-16手术热灌注2次后，2016-7-21至2016-9-27“紫杉醇+卡铂”化疗4程。2016-10-25、27灌注2次，用药紫杉醇+顺铂。	2016-11-30、2016-12-23“紫杉醇+卡铂”化疗2程。2018-6-6返院复查未见异常。	2016-6-22、24灌注2次，奥沙利铂+紫杉醇+表柔比星	查见异型细胞	无	357.1	正常	未查	正常	未查	未查	未查	二次手术灌注化疗4次	Y50	2018-6-6				2019-6-26
81898	江美云	74084	卵巢低级别浆液性腺癌IVA期	满意卵巢癌细胞减灭术（子宫切除术后）：双侧附件肿物切除、盆腔腹膜肿物切除、盆腔淋巴结清扫、大网膜切除术	（左、右附件肿物）低级别卵巢浆液性乳头状囊腺癌，输卵管浆膜层见癌，输卵管未见癌。盆腔腹膜、大网膜见癌。左盆腔淋巴结2/13，右髂总淋巴结未见癌。右盆腔淋巴结转移癌1/13	living	2016-6-30	2017-2-22		G3	12*10*10cm	IVA期	1	有	有	无	有	有	满意减瘤	无	2016-7-20至2016-11-26术后第1-7程化疗，期间出现IV度骨髓抑制；第8疗程未做。2017-2-22当地医院查CA125:105 U/L。PET/CT示腹膜后区、右侧腹股沟区结节状局灶性高代谢病灶，考虑为淋巴结转移。2017-3-15查BRCA1/2基因检测出意义未明突变。2017-3-18至2017-6-29予复发后第1-5程“白蛋白紫杉醇+卡铂”化疗，CA125可见下降，之后口服Xeloda化疗1程，之后因不耐受中药调理。2018年3月复查CA125较前升高，口服替吉奥化疗2程（末次化疗2018年5月底），CA125未见明显下降，2018-6-28查PET/CT：双侧锁骨、纵膈及腹膜后多发肿大淋巴结，考虑转移。予Docetaxel+卡铂化疗4程，疗效SD。2018-10-25、2018-11-17、2018-12-08、2019-1-1予Gem单药化疗4程，之后未遵嘱…	紫杉醇+DDP腹腔热灌注3次	阳性	有	5129	正常	419.5	未查	正常	149.1	未查	腹腔热灌注3次	Y55	2019-1-3				2019-6-26
82002	陈亚妹	82198	卵巢浆液性腺癌IVB期	全子宫双附件切除、回盲部系膜肿物切除、大网膜切除、盆腔粘连松解、腹腔热灌注化疗置管术	左卵巢浆液性腺癌囊腺癌，（回盲部系膜肿物、大网膜）见腺癌。右卵巢、双侧输卵管未见癌。	Deceased	2017-8-22	2017年3月（之前只化疗未手术）	2018-8	NA	NA	IVB期	1	有	有	有	有	有	NA	2016-6-29至2016-12-01多西他赛+卡铂化疗8程；查CA125:60.49，疗效评价：PR。2017年3月因腹胀、腹水，查CA125:586.9U/ml，2017-4-7至2017-7-9吉西他滨+顺铂化疗5程，之后手术。	2017-9-28至2017-11-14予吉西他滨+顺铂术后化疗第1-3程，之后不完全小肠梗阻。2018-1-25予依托泊苷+表柔比星化疗第4程，之后要求外院治疗。	无	NA	有	7476.3	正常	正常	正常	正常	25.63	2460	无	Y69	2018-2-8				2019-6-26
82993	朱春如	76654	卵巢低分化浆液性腺癌IVB期	满意卵巢癌细胞减灭术：全子宫、双附件、大网膜切除+盆腔肿物切除、腹腔粘连松解术	大网膜为低分化癌，符合苗勒上皮源性浆液性腺癌，高级别，左输卵管浆膜面见癌浸润。左、右卵巢、输卵管见癌。	Deceased	2016-11-08	NA	2017-12	G3	12*10*5cm	IVB期	1	有	有	无	NA	NA	满意减瘤	2016-8-15至2016-10-18多西他赛+奈达铂化疗4程	2017年6月病情进展，2017-6-15、2017-7-14多柔比星+阿帕替尼化疗2程，之后未遵嘱返院化疗。	紫杉醇+顺铂灌注2次	查见癌细胞	NA	3146.8	正常	59.6	正常	正常	未查	未查	无	Y57	2017-7-17				2019-6-26
83144	李燕葵	75216	卵巢浆液性囊腺癌IIIC期（II-III级）；乳腺癌综合治疗后	不满意卵巢肿瘤细胞减灭术：全子宫双附件大网膜切除+盆腔粘连松解术+肠管表面及腹膜表面肿物烧灼术	双侧卵巢浆液性囊腺癌（II-III级），输卵管未见癌。大网膜、直肠窝肿物见癌。	Deceased	2016-8-31	NA	2018-2	G3	5*5cm	IIIC期	1	NA	有	无	NA	无	4*3cm	无	2016-9-22、2016-10-25予多西他赛+奈达铂术后第1、2程化疗，同期门诊行盆腔外照射放疗。之后未遵嘱返院治疗。	无	未查见癌细胞	NA	753.7	28.89	54.6	正常	正常	99.29	741	无	Y67	2016-10-31				2019-6-26
83291	潘惠珠	75228	左侧卵巢浆液性囊腺癌IC2期（II期）	全子宫双附件大网膜切除、盆腔淋巴结清扫、腹主动脉旁淋巴结清扫+盆腔粘连松解术。	左卵巢浆液性囊腺癌，II级，淋巴结未见转移0/20，全子宫右附件大网膜未见癌。	living	2016-8-31	NA		G2	12*9*7cm	IC2	1	无	无	无	NA	NA	无肉眼残留	无	2016-9-23至2016-12-07多西他赛+奈达铂化疗4程。之后复查	无	阴性	NA	48.21	31.04	未查	正常	未查	正常	正常	无	Y44	2016-12-10				2019-6-26
83588	李小卫	75492 腹腔	卵巢低分化腺癌	复发后手术：大网膜肿物切除、胃小弯肿物切除、肠管表面及肠系膜肿物烧灼、盆腔粘连松解术。	大网膜、胃小弯、大网膜浆液性腺癌，高级别，可见脉管侵犯及脉管内癌栓。	Deceased	2016-9-14	2016-8-31	2018-4	G3	NA	NA	浆液性，部分呈透明细胞改变。	NA	有	无	有	有（腹股沟淋巴结）	NA	无	2016-2-13市一手术：全子宫双附件大网膜切除、盆腔粘连松解。术后病理：左、右卵巢浆液性癌，高级别，右侧可见癌栓，大网膜、子宫未见癌。术后2015-2-18、2015-3-17、2015-4-14、2015-5-22、2015-7-14、2015-8-7紫杉醇+卡铂化疗6程。2016-8-31查CA125:1055，CA724:188.8，CA153:37.86,腹部CT：肠系膜、腹膜后及肠系膜、腹股沟多发稍大淋巴结。2016-9-7就诊我科，2016-9-14我院二次手术，术后2016-9-28至2017-4-11多西他赛+奈达铂化疗8程，2017-1-7开始阿帕替尼靶向治疗。	无	腺癌细胞	无	2775	未查	117	未查	未查	未查	未查	无	Y47	2017-4-14				2019-6-26
83638	范惠真	76561 病理全阴	右侧卵巢浆液性囊腺癌	卵巢癌满意减瘤术：全子宫、左附件、大网膜切除，右侧卵巢动静脉高位结扎，盆腔淋巴结清扫术，结肠旁沟腹膜活检术。	右侧卵巢浆液性囊腺癌	living	2016-11-9	NA		NA	我院二次手术，未见肿瘤	NA	1	无	NA	无	无	无	满意减瘤	2016-8-23外院全麻腹腔镜下探查：右附件切除+肝囊肿开窗引流术。2016-9-15、2019-10-11在我院行紫杉醇脂质体+顺铂化疗2程。	2016-12-7至2017-3-8紫杉醇脂质体+顺铂化疗4程	无	NA	无	234.2	未查	未查	未查	未查	未查	未查	无	Y62	2018-8-15				2019-6-26
83878	陈焕霞	75783；第二次85975	双侧卵巢低分化浆液性腺癌IVB期	第一次手术：剖腹探查术：全子宫双附件大网膜切除、盆腔及腹主动脉旁淋巴结清扫、乙状结肠切除、降结肠造瘘、腹盆腔肿物切除术；第二次手术：肠粘连松解、回肠部分切除术、右乳肿物穿刺活检术。	第一次病理：卵巢输卵管低分化浆液性腺癌,浸润输卵管全层，大网膜、结肠壁浅肌深层、肠系膜见癌。肠系膜淋巴结3/6、左盆腔淋巴结3/7、右盆腔淋巴结8/10、右髂总淋巴结1/2，腹主动脉旁淋巴结4/5、骶前淋巴结1/5见癌，左髂总未见癌；第二次病理：回肠浆膜外、浆膜层至粘膜下层见腺癌，右乳、阑尾未见癌，腹壁结节见中低分化腺癌，考虑卵巢浆液性腺癌转移至回肠。	Deceased	2016-9-29第一次手术；2018-3-8二次手术	2017-11-29PET/CT示：盆腹腔肠系膜间及下腹部腹膜后区多个高代谢淋巴结，考虑为多发淋巴结转移，盆腹腔肠系膜及肝包膜多处高代谢病灶，考虑为腹膜多发转移，部分与邻近肠管关系密切。	2018-8-1	G3	双附件肿物：7*6cm;降结肠肿瘤4*4cm,子宫膀胱腹膜反折处肿物7*6*2cm	IVB期	1	有	有	有	有	NA	满意减瘤	无	2016-10-23至2017-3-25予紫杉醇脂质体+铂类化疗8程；2017-11-29查PET/CT提示腹腔内多个淋巴结及腹膜转移；2017-12-5至2018-2-10紫杉醇+卡铂化疗3程；第3程化疗后出现造瘘口排便困难，于2018-3-8全麻下行肠粘连松解+回肠部分切除+右乳肿物穿刺活检术。术后热灌注2次。2018-5-23予DOC+卡铂复发后第4程化疗，之后未遵嘱返院化疗。	2018-3-13至2018-3-16热灌注2次（第二次手术）	NA	无	1424	正常	226.7	正常	正常	376.1	2239	无	Y46	2018-5-29				2019-6-26
83957	柴荣华	75793；84574	卵巢低分化浆液性腺癌IIIC期	第一次手术：卵巢满意细胞减灭术：全子宫双附件大网膜、盆腔及腹主动脉旁淋巴结清扫、乙状结肠切除、腹膜多点活检、腹盆腔肿物切除；盆(腹腔)腔肿瘤细胞减灭术。第二次手术：盆腔肿物切除、腹腔肿物切除术，部分回肠切除术，回肠侧侧吻合术，肠管表面肿物电灼术，盆腔粘连松解术、腹腔热灌注术，	第一次术后病理：卵巢输卵管低分化腺癌，浆液性，高级别，输卵管全层见癌，子宫见癌，脉管有癌栓，腹主动脉旁淋巴结、髂总淋巴结及盆腔淋巴结未见癌，肠系膜、大网膜见癌。结肠外膜见癌，肌层未见癌。第二次术后病理：肠壁浆膜层至粘膜层低-中分化腺癌，考虑卵巢浆液性腺癌转移，上腹壁肿物、右侧盆腔肿物、粘连带见癌。		2016-9-29第一次手术；2017-12-13第二次手术	2017年6月		G3	左附件肿物6*5cm,右附件肿物9*8cm	IIIC	1	无	有	无	有	无	满意减瘤	无	2016-10-21至2017-3-9紫杉醇脂质体+卡铂化疗7程；2017年6月查CA125升高，予多柔比星脂质体复发后化疗第1程，出现过敏后放弃化疗，2017-8-7开始口服卡培他滨治疗。2017-12-13行盆腔肿物切除、腹腔肿物切除术，部分回肠切除术，回肠侧侧吻合术，肠管表面肿物电灼术，盆腔粘连松解术、腹腔热灌注术，术后腹腔灌注2次。	灌注2次	查见癌细胞	是	1311	正常	347.7	正常	正常	275.7	675	热灌注2次	Y55	2018-2-1				2019-6-26
84304	曾雯瑶	76204;77215(全阴)	右卵巢子宫内膜样腺癌IA期	第一次手术：双侧卵巢囊肿剔除术；第二次手术：保留生育功能的卵巢癌全面分期术：右附件切除、左卵巢囊肿剔除术，左侧输卵管系膜囊肿剔除术，大网膜切除，腹主动脉旁淋巴结及盆腔淋巴结清扫术，腹膜多点活检术，盆腔粘连松解术。	第一次手术：（右卵巢肿瘤）囊性成熟性畸胎瘤伴卵巢子宫内膜样腺癌。（左卵巢肿瘤）卵巢黄体血肿。第二次手术：大网膜、左右腹壁腹膜、双侧卵巢组织、淋巴结未见癌。	living	2016-10-24第一次手术；2016-12-13第一次手术。	NA		NA	右侧卵巢6*6cm	Ia	3	无	无	无	无	无	无肉眼残留	无	2017-1-12紫杉醇脂质体+顺铂化疗1程，之后未遵嘱返院化疗	无	阴性	无	83.1	正常	正常	正常	正常	未查	未查	无	Y23	2017-1-16				2019-6-26
84616	莫容娣	78369	卵巢腺癌IIIC期	大网膜、双附件切除，直肠表面肿物切除，肠系膜肿物切除，盆腔粘连松解术	大网膜见腺癌。左附件：卵巢浆液性乳头状腺癌，中-低分化，输卵管未见癌。右附件卵巢组织见少量腺癌，输卵管未见癌。直肠表面、肠系膜表面肿物未见癌。	Deceased	2017-2-28	NA	2019-5	G3	大网膜饼状6*5cm	IIIC	1	NA	有	术中无法探及有无肿大	NA	有	无肉眼残留	外院PET/CT提示远处转移灶。2016-11-9至2017-1-16多西他赛+卡铂化疗4程。	2017-3-22、2017-4-13多西他赛+卡铂化疗2程，胸水增多，肿瘤标志物稳定，改吉西他滨+顺铂术后第3程化疗，之后未遵嘱返院化疗。	无	查见癌细胞	有	3208	正常	未查	正常	未查	467.5	未查	无	Y60	2017-5-24				2019-6-26
84629	麦凤娇	76402	右卵巢浆液性囊腺癌IIA期	卵巢癌全面分期术：全子宫双附件大网膜切除，盆腔淋巴结清扫，腹主动脉旁淋巴结活检术，腹膜多点活检术	右附件：浆液性乳头状囊腺癌II级，输卵管组织见少量腺癌。全子宫未见癌，左侧附件、淋巴结0/31、大网膜、盆腹腔腹膜未见癌。	living	2016-11-1	2019年1月	治疗中	G2	右卵巢15*12*10cm	IIA	1	无	无	无	有	有	无肉眼残留	无	2016-11-29紫杉醇脂质体+卡铂术后第1程化疗，患者因不能耐受停化疗。2019年1月返院查CA125升高，查PET/CT：卵巢癌全身淋巴结转移。2019-1-12、2019-2-13、2019-3-8复发后第1-3程化疗：多西他赛+顺铂，现化疗疗程中。	无	查见可疑癌细胞	无	309.1	27.4	226.9	10.74	正常	正常	1791	无	Y69	2019-3-12				2019-6-26
84684	张彩珍	76468	卵巢浆液性腺癌IVB期	卵巢满意细胞减灭术：全子宫双附件大网膜切除、盆腹腔肿物切除、阑尾切除、部分回肠切除、回肠末端侧侧吻合、乙状结肠切除、乙状结肠造瘘术	大网膜、腹腔肿物、阑尾见腺癌。双附件区及子宫肌壁内见腺癌，考虑卵巢低分化浆液性乳头状腺癌，肠壁浆膜层、肌层及粘膜下层见腺癌，伴脉管内癌栓，回肠末端肠壁浆膜层见腺癌，肌层及粘膜层未见癌。	living	2016-11-3	2017年9月		G3	盆腔肿物20*18*15cm	IVB期	1	无法探及	有	有	有	无	满意减瘤	无	2016-11-23至2017-6-30紫杉醇脂质体+卡铂化疗8程；2017年9月查标志物升高（CA125、CA153、HE4），CT示阴道残端肿物，肝内、腹膜、腹腔多发转移。之后拒绝治疗。	无	查见异型细胞	有	783.2	正常	203.5	正常	未查	正常	627	无	Y56	2017-9-8				2019-6-26
84807	陈云香	76585	卵巢囊腺癌腹腔转移IIIC期	大网膜切除+双侧卵巢切除（子宫缺如）	左侧卵巢浆液性囊腺癌II级,大网膜见腺癌，右卵巢未见癌。	living	2016-11-10	NA		G2	4.8*4.5cm	IIIC	1	NA	有	无	NA	NA	NA	无	2016-12-5至2017-3-1紫杉醇+卡铂化疗5程后拒绝治疗。	无	NA	无	798.7	正常	未查	正常	未查	38.9	未查	无	Y52	2017-4-7				2019-6-26
84814	卢桂嫦	76511；79413	卵巢低分化腺癌IIIC期术后化疗后	第一次手术：大网膜切除+盆腔肿物活检术（手术无法切除）。第二次手术（第8次住院）：2017-4-18卵巢癌细胞减灭术（满意）：全子宫双附件切除、阑尾、乙状结肠、直肠切除术，降结肠造瘘术，胃周肿物切除术。	第一次术后病理：（盆腔肿物、大网膜）纤维组织中见中-低分化腺癌。第2次术后病理：双卵巢、输卵管、胃周肿物、子宫壁及乙状结肠粘连处见低分化腺癌。子宫、阑尾未见癌。	living	2016-11-7	NA		G3	19*15*15cm	IIIC	腺癌	NA	有	无	NA	NA	满意减瘤	无	2016-11-17紫杉醇脂质体+卡铂化疗第1程，2016-12-9至2017-1-20紫杉醇脂质体+顺铂化疗第2-4程，2017-2-17、2017-3-15多西他赛+顺铂+恩度化疗第5-6程。2017-4-18行二次探查术。术后出现肠梗阻，保守治疗。2017-7-8、2017-8-1多西他赛+顺铂行第7、8程化疗；之后未遵嘱返院继续治疗。	无	未查见恶性细胞	无	617.1	80.2	157.7	正常	正常	10.41	＞1500	无	Y52	2017-8-5				2019-6-26
84882	蔡素菊	76548	卵巢浆液性腺癌IIIC期	卵巢癌全面分期术：全子宫、双附件、大网膜、切除，盆腔种植肿物切除、盆腔及腹主动脉旁淋巴结清扫，腹膜多点活检术、腹腔热灌注术	右附件肿物：浆液性囊腺癌，右输卵管净；左盆腔肿物、大网膜：腺癌转移。全子宫、阴道残端、左输卵管、腹膜未见癌。淋巴结未见癌转移：右髂总0/2、右盆腔0/9、左髂总0/1、左盆腔0/6、腹膜淋巴结0/5，总数0/23。	living	2016-11-8	NA		NA	16*13*6cm	IIIC	1	无	有	无	无	无	无肉眼残留	无	术后于2016-11-30紫杉醇脂质体+卡铂术后第1程化疗；2016-12-22至2017-3-28紫杉醇脂质体+顺铂化疗第2-6程，之后未遵嘱返院化疗。	紫杉醇+顺铂灌注2次	查见少量可疑癌细胞	无	1328	67.86	60.7	正常	正常	28.55	364	紫杉醇+顺铂热灌注2次	Y46	2017-4-1				2019-6-26
85015	梁红叶	76708；81397	卵巢低分化浆液性腺癌IIIC期	第一次手术：双侧卵巢癌切除？+腹腔热灌注化疗。第2次手术：剖腹探查+腹腔梗阻肠段肿物切除+回肠-回肠侧侧吻合术	第1次术后病理：符合卵巢低分化癌，倾向浆液性乳头状癌。双侧输卵管组织未见癌。第2次术后病理：（小肠转移瘤）肠壁全层见低分化腺癌浸润。考虑卵巢低分化腺癌转移。		2016-11-15；2017-7-17	2017年7月因肠梗阻手术探查见腹腔广泛种植结节		G3	16*12*9cm	IV	1	NA	有	复发后肠道转移	有	NA	NA	紫杉醇+顺铂灌注	2017年6月肠梗阻。2017-7-17行剖腹探查+腹腔梗阻肠段肿物切除+回肠-回肠侧侧吻合术。术后患者拒绝全身化疗。	2016-11-21、23予紫杉醇、雷替曲塞热灌注2次	外院灌注化疗药，考虑腹水有恶性，未见相关记录	NA	904.3	NA	168.3	NA	NA	NA	NA	术前外院腹腔灌注紫杉醇+顺铂+白介素-2	Y46	2017-12-27				2019-6-26
85262	林竹香	76975	卵巢高级别浆液性腺癌混合非小细胞神经内分泌癌	部分乙状结肠、直肠切除，子宫双附件大网膜切除	卵巢原发高级别浆液性腺癌混合非小细胞性神经内分泌癌，各形态成分约占一半。（部分直肠及乙状结肠）肿瘤侵犯肠壁全层。右髂内血管旁淋巴结1/5见癌。	living	2016-11-30	NA		G3	11*7*2cm	NA	浆液性混合非小细胞性神经内分泌癌各半	有	有	有	NA	NA	NA	无	2017-1-4、2017-3-5伊立替康+奈达铂化疗3程；之后未遵嘱返院化疗。	无	未查	NA	1344	正常	287.9	正常	未查	21.9	未查	无	Y53	2017-3-9				2019-6-26
85363	陈小霞	78810	双侧卵巢腺癌多发转移术后化疗后IV期	全子宫、双附件、大网膜切除+乙状结肠-直肠切除+降结肠造瘘术，回盲部肠管切除、回肠-升结肠端侧吻合术+肠管表面肿物切除术	卵巢中分化腺癌，部分为粘液腺癌。（盲肠+直肠+乙状结肠）肠壁组织，未见癌。	Deceased	2017-3-20	NA	NA	G2	4*3CM	IV（肝？肠转移？）	部分为粘液性	NA	有	无	NA	NA	满意减瘤	2016-12-03至2017-2-24多西他赛+奥沙利铂+左亚叶酸钙+5-FU化疗第6程。	2017-4-18至2017-7-11多西他赛+卡铂化疗5程。2017-8-18予伊立替康+洛铂术后第6程化疗。	无	见癌细胞，考虑为腺癌	有	239.8	正常	正常	正常	NA	159.2	NA	无	Y44	2017-8-21				2019-6-26
86130	黄国娣	77764	双侧卵巢腺癌多发转移术后化疗后IV期	双侧卵巢肿物切除+盆腔转移灶切除+腹腔热灌注术	双侧卵巢浆液性腺癌，部分为子宫内膜样腺癌，中-低分化，腹壁结节未见癌。左、右侧盆壁结节可见腺癌。	living	2017-1-12	2019年4月		G3	10*9*5cm	未分期，按资料IIIC期？	浆液性，部分子宫内膜样	NA	有	无	有	NA	NA	无	2017-5-21至2017-9-18紫杉醇+卡铂化疗6程。2019-4-18入院查CA125:2318 U/ml。CT提示盆腹腔大量积液。2019-4-17多西他赛+卡铂复发后第1程。	顺铂+5-FU	NA	无	NA	NA	NA	NA	NA	NA	NA	热灌注DDP+5-FU	Y45	2019-4-18				2019-6-26
86782	温奶英	78257(全阴)	左卵巢混合性乳头状囊腺癌I期	卵巢癌全面分期术	会诊病理：左卵巢混合性乳头状囊腺癌1-2级，有坏死。我院术后病理阴性。	living	2017-2-22	NA		G2	10.2*7cm	I期	囊腺癌	NA	NA	NA	NA	NA	无肉眼残留。	2017-2-4外院经腹行左侧卵巢切除术。术中左卵巢破裂，完整切除左侧卵巢。外院术后病理：左附件交界性粘液性肿瘤伴上皮内癌（非浸润性）。	无化疗	无	未找到肿瘤细胞	未化疗	NA	49	NA	NA	NA	NA	NA	无	Y44	2017-3-4				2019-6-26
86884	姚淑玲	78336	右卵巢囊腺癌IA期	全子宫双附件切除、盆腔粘连松解术、盆腔腹膜组织多点活检术	（右侧卵巢）囊腺瘤，以粘液性囊腺瘤为主，局部恶变（囊腺癌）；右侧输卵管未见恶性肿瘤；全子宫+左附件+阴道切缘+左侧附件及腹腔腹膜及粘连组织未见癌。	living	2017-2-27	NA		NA	6*6*5cm	IA	2	无	无	无	NA	NA	无肉眼残留	无	无	无	未查见癌细胞	未化疗	正常	223	正常	正常	正常	正常	正常	无	Y63	2017-3-12				2019-6-26
87179	黄瑞琴	81685	卵巢低分化浆液性腺癌IVA期	满意卵巢肿瘤细胞减灭术：复杂盆腔粘连松解术+全子宫、双附件、大网膜切除术	双侧卵巢小灶癌浸润，符合苗勒上皮源性浆液性癌，倾向高级别，大网膜符合浸润性癌结节治疗后改变		2017-7-28	NA		G3	NA	IVA	1	NA	有	无	NA	NA	满意减瘤	2017-4-19至2017-6-21紫杉醇脂质体+卡铂化疗4程。	2017-8-15、2017-9-13予第5、6程（术后第1、2程）紫杉醇脂质体+卡铂.	无	胸水查见癌细胞	NA	2758	192.3	NA	正常	NA	8.49	562	无	Y59	2017-9-18				2019-6-26
87464	林施雅	78866	左侧卵巢中分化腺癌IC3期	卵巢癌全面分期术	左附件浆液性囊腺癌2级，子宫内膜复杂性增生，宫颈、阴道残端、双侧输卵管、右卵巢、大网膜、腹膜多点活检未见癌。淋巴结未见癌0/25。	living	2017-3-22	NA		G2	11.4*10.1*16.1cm	IC3	1	无	无	无	NA	NA	无肉眼残留	无	2017-4-12、2017-5-4予术后第1、2程化疗（紫杉醇+卡铂），出现III度骨髓抑制。2017-5-25至2017-7-27紫杉醇+顺铂化疗3-6程。	无	可疑癌细胞	NA	147.1	139.3	NA	NA	NA	NA	136.7	无	Y39	2017-7-30				2019-6-26
87644	梁小英	79087	左侧卵巢浆液性囊腺癌IC1期	卵巢癌全面分期术：盆腔粘连松解+全子宫、双附件、大网膜切除+盆腔淋巴结清扫、腹主动脉旁淋巴结清扫术	（左）卵巢大体标本见少量腺癌残留，局灶呈内膜样癌改变，输卵管组织未见癌。子宫内膜轻-中度不典型增生。子宫腺肌症。宫颈及阴道残端、右附件、大网膜未见癌。淋巴结未见癌0/25。会诊外院病理：（左附件）浆液性囊腺癌，局部有乳头生长。	living	2017-4-1	NA		NA	10*10*8cm	IC1	浆液性癌，局灶呈内膜样癌改变	无	无	无	NA	NA	无肉眼残留	外院行卵巢肿瘤剔除，术中肿瘤破裂	2017-4-18至2017-6-24多西他赛+卡铂化疗4程。	无	NA	NA	91.84	正常	未查	正常	未查	9.26	正常	无	Y38	2017-12-26				2019-6-26
87971	刘惠端	79369 囊肿	左侧卵巢混合性囊腺癌IA期	全子宫、双附件、大网膜切除+盆腔淋巴结、腹主动脉旁淋巴结切除术。	左侧卵巢混合性囊腺瘤，局灶癌变。左输卵管、子宫、右附件、大网膜未见癌。淋巴结未见癌0/27。	living	2017-4-14	NA		NA	14*10*5cm	IA	混合性	无	无	无	NA	NA	无肉眼残留	无	2017-5-5至2017-7-15行术后第1-4程化疗（力朴素+卡铂）。	无	阴性	NA	48.07	正常	未查	正常	未查	正常	正常	无	Y45	2017-7-18				2019-6-26
88059	黄仕金	82432 囊肿	卵巢癌	2017-4-24第1次手术：腹腔镜探查+腹部肿物活检+腹腔热灌注化疗；2017-9-1第2次手术：腹腔镜探查+中转开腹子宫双附件切除+腹腔热灌注化疗；	第1次术后病理：（腹膜种植灶）纤维组织间可见腺癌浸润，部分呈微乳头状型，部分呈实体型。第2次术后病理（全阴）：全子宫+双侧附件、大网膜未见癌。	living	2017-4-24；2017-9-1	NA		NA	4*4*3cm	IIIC	NA	NA	有	无	NA	NA	NA	无	第1次术后于2017-5-25至2017-7-28紫杉醇+卡铂化疗1-4程。第2次术后于2017-10-1至2017-12-21予DC方案化疗第5-8程。	2017-4-26、28紫杉醇+培美曲塞热灌注2次；2017-9-6、8培美曲塞+TP方案灌注2次	NA	NA	2103	正常	871.7	正常	未查	16.47	NA	二次手术灌注化疗4次	Y49	2019-1-18				2019-6-26
88337	李明媚	79769	右卵巢浆液性腺癌IIB期	卵巢癌全面分期术：全子宫、双附件、大网膜、盆腔种植肿物切除、腹腔腹膜活检、盆腔及腹主动脉旁淋巴结清扫、盆腔粘连松解、腹腔热灌注化疗术	右卵巢符合浆液性乳头状囊腺癌，中分化，左侧盆腔肿物见腺癌。右输卵管、盆腔腹膜、子宫、左附件、大网膜、腹腔腹膜未见癌。淋巴结未见癌0/49。	living	2017-5-4	NA		G2	10*9*5cm	IIB	1	无	无	无	NA	NA	无肉眼残留	无	2017-6-1至2017-9-23多西他赛+卡铂化疗6程。之后未遵嘱返院。	2017-5-5至8热灌注（紫杉醇+顺铂）	阴性	NA	9990	正常	128	33.91	正常	27.39	316	热灌注	Y46	2017-11-30				2019-6-26
88592	朱细花	81889	卵巢高级别浆液性腺癌IV期	卵巢癌细胞满意减灭术：全子宫、双附件、大网膜切除+乙状结肠-直肠切除、降结肠-直肠端端吻合术、升结肠肝曲系膜肿物切除、降结肠系膜肿物切除、盆腔粘连松解术	双侧卵巢高级别浆液腺癌，大网膜、子宫浆膜层、盆底肿物、右结肠系膜肝曲肿物、降结肠系膜肿物见癌。乙状结肠由外向内见浆膜层浸润至外纵肌层。	Deceased	2017-8-8	NA	2018-12	G3	7*6cm(新辅助化疗后)	IVB期	1	有	有	有	NA	原发远处有转移	满意减瘤	2017-5-17至2017-7-10力朴素+洛铂新辅助化疗4程。	2017-8-31至2017-11-9予术后第1-4程（第5-8程）力朴素+洛铂化疗。2018-2-24力朴素化疗后（肠梗阻）患者签字出院。	无	考虑腺癌	NA	1854	NA	NA	正常	NA	NA	1010	无	Y54	2018-3-9				2019-6-26
88799	李正	80246	双侧卵巢浆液性乳头状囊腺癌III期	盆腔粘连松解、卵巢癌全面分期术：全子宫双附件大网膜切除+双侧盆腔淋巴结、腹主动脉旁淋巴结清扫术。	双侧卵巢浆液性乳头状囊腺癌。腹主动脉旁淋巴结见癌转移1/3。	living	2017-5-23	NA		NA	左卵巢10*8*8cm,右卵巢6*5*4cm	IIIA	1	有	有	无	NA	NA	无肉眼残留	无	2017-6-16至2017-11-8余DOC+DDP化疗7程	无	查见可疑癌细胞	NA	1157	74.13	NA	正常	NA	正常	161	无	Y56	2017-11-11				2019-6-26
89154	范桃凤	82435	卵巢腺癌多发转移IV期	全子宫、双附件、大网膜切除+盆腔粘连松解+盆腔腹膜活检术	左右卵巢腺癌，II-III级，左输卵管、盆底腹膜、大网膜见癌，右输卵管、阴道残端未见癌。	Deceased	2017-9-1	2018年1月	2018-4	G3	化疗后：大网膜12*6*4cm,左卵巢6*5*5cm	IV	腺癌	有	有	无	有	NA	满意减瘤	2017-6-1至2017-8-4予多西他赛+卡铂化疗4程	2017-9-21至2017-12-1予多西他赛+卡铂化疗4程（术前术后共8程）。2018年1月查CA125、CEA升高，肿瘤进展，2018-1-5予贝伐珠单抗+艾力+希罗达化疗复发后第1程，2018-1-30予艾力+CF+5-FU+CTV化疗复发后第2程，2018-3-5予艾力+CF+5-FU+CIV化疗复发后第3程，之后未遵嘱返院治疗。	无	查见恶性细胞，倾向腺癌	有	884.3	正常	48.02	NA	NA	78.38	NA	无	Y55	2018-3-9				2019-6-26
89235	沈启花	80583	左侧卵巢浆液性乳头状囊腺癌IC期	盆腔粘连松解，全子宫、双附件、大网膜切除术	左附件：乳头状浆液性囊腺癌，全子宫及右附件、左侧输卵管、大网膜、左侧漏斗韧带未见癌。	living	2017-6-9	NA		NA	22.3*21.7*14.8cm	IC	1	无	无	无	NA	NA	无肉眼残留	无	未化疗	无	未查见癌细胞	NA	46.86	48.74	NA	正常	NA	正常	246	无	Y44	2017-6-20				2019-6-26
90022	温玉春	83935	卵巢腺癌IV期	第一次行肠壁肿物活检+肠粘连松解术+小肠造瘘术。第二次手术：全子宫+双附件切除术+复杂性腹盆腔粘连松解术。	第一次术后病理：肠壁肿物、腹壁肿物可见腺癌。第二次术后病理：左右卵巢浸润性腺癌，II级，累及右输卵管，左输卵管、阴道残端未见癌。	living	2017-7-18第一次手术。2017-11-14第二次手术。	NA		G2	4程新辅助化疗后6*5cm	IV	腺癌	有	有	无	NA	原发远处有转移	NA	第一次剖腹探查后新辅助化疗4程	2017-8-10至2017-10-20予多西他赛+顺铂化疗第1-4程；2017-11-14二次探查术。2017-12-07、2018-1-26予多西他赛+顺铂化疗第5-7程，之后未遵嘱返院化疗。	无	NA	NA	306	正常	94.17	正常	正常	583.2	141	无	Y51	2018-2-4				2019-6-26
90049	敖丽思	81246	卵巢乳头状浆液性腺癌IIB期	卵巢癌全面分期术：全子宫、双附件、大网膜切除、盆腔肿物切除、腹腔腹膜多点活检，盆腔及腹主动脉旁淋巴结清扫术，盆腔粘连松解术	右卵巢高-中分化乳头状浆液性囊腺癌，局部区域见交界性浆液性肿瘤，输卵管组织未见癌。盆腔肿物见腺癌。全子宫及阴道残端未见癌。左附件局灶见癌，输卵管、大网膜、腹腔腹膜未见癌，淋巴结未见癌0/44。	living	2017-7-10	NA		G2	8*6*5cm	IIB	1	无	盆腔有转移，腹腔无	无	NA	NA	无肉眼残留	无	于2017-8-2至2018-1-3予紫杉醇+顺铂行术后第1-8程化疗。	无	查见癌细胞	无	3257	222.2	正常	正常	正常	正常	正常	无	Y27	2018-3-14				2019-6-26
90408	陈燕平	81649	卵巢浆液性乳头状腺癌IIIC期	双侧附件肿物切除、大网膜切除、盆腔及腹膜转移灶切除。	左右卵巢病变符合浆液性乳头状腺癌，高级别，双侧输卵管、腹壁转移灶、大网膜、子宫直肠窝转移灶见腺癌。	living	2017-7-26	2018年12月		G3	右附件5*6cm,肝表面4*5cm	IIIC	1	NA	有	无	有	无	NA	无	2017-8-22至2018-1-11予力朴素+卡铂化疗1-7程；2018-2-4多西他赛+奈达铂化疗第8程，之后定期门诊复查。2018年12月查CA125:88 U/L。2018-12-5开始阿帕替尼0.25g,每日一次。2018-12-12、2019-1-4予紫杉醇脂质体+卡铂复发后第1、2程姑息性化疗；因CA125下降不理想。2019-1-25伊立替康+奈达铂复发后第3程化疗，2019-2-12予伊立替康复发后第4程化疗；2019-2-27伊立替康+奈达铂复发后第5程化疗；2019-3-26予多柔比星脂质体复发后第6程化疗，标志物下降不理想。	洛铂50mg、雷替曲塞2mg热灌注2次	未查	有	3607	47.34	未查	正常	正常	46.51	未查	热灌注	Y41	2019-4-23末次门诊随访				2019-6-26
90456	张结莲	81697穿刺	卵巢低分化浆液性腺癌IIB期	全子宫、双附件、大网膜切除+腹膜多点活检术	右卵巢浆液性腺癌，中-低分化，浸润输卵管。大网膜、子宫、阴道切缘、左输卵管、左卵巢、腹膜组织未见癌。子宫旁组织、直肠窝肿物见腺癌。	living	2017-9-22	NA		G3	右附件肿物8*7*5cm	IIB	1	NA	无	无	NA	NA	满意减瘤	2017-8-9、2017-8-31予第1、2程化疗：力朴素+卡铂。	2017-10-19至2018-3-3予术后第1-6程（总第3-8程）化疗：力朴素+卡铂。	无	未见结果	无	2929	30.45	NA	正常	正常	78.11	550	无	Y50	2018-3-13				2019-6-26
90489	叶凤英	81802	卵巢高级别浆液性腺癌IIIC期	卵巢癌细胞减灭术（不满意）：全子宫双附件切除、腹膜表面肿物剔除术。	（左卵巢）浆液性腺癌，高级别；双输卵管、腹膜肿物、子宫浆膜层、右卵巢见腺癌。	Deceased	2017-8-3	NA	2018-4	G3	左侧卵巢10*9*4cm	IIIC	1	有	有	无	NA	NA	不满意减瘤	无	术后未遵嘱返院化疗	无	找到癌细胞	NA	1791	正常	NA	正常	NA	11.2	3028	无	Y69	2017-8-9				2019-6-26
90650	付亚英	89655阴道残端	卵巢低分化腺癌IIIC期	全子宫、大网膜切除+肠系膜肿物切除+盆腔肿物切除+盆、腹腔腹膜肿物剔除术+盆腔粘连松解术+双侧卵巢动静脉高位结扎术。	(腹膜肿物、肠系膜肿物）见癌。大网膜未见癌。盆腔肿物可见子宫内膜样腺癌伴浆液性乳头状癌，内含软骨，不排除合并恶性苗勒氏管混合瘤的可能；子宫浆膜及深肌层见癌。宫旁结缔组织见癌。	living	2017-10-20	未控		G3	NA	IIIc	子宫内膜样，伴浆液性成分	有	有	无	有	有	NA	2017-4-11解放军四五八医院行卵巢癌肿瘤细胞减灭术：盆腔肿物病灶清除术、双侧附件切除、大网膜部分切除、盆腔粘连松解术。术后病理：中低分化腺癌，考虑卵巢子宫内膜样腺癌，盆腔广泛浸润，大网膜未见癌。送灰白色纤维组织见癌。术后2017-4-16至2017-6-5化疗1-3程：奈达铂+环磷酰胺+5-FU。2017-7-6介入（卡铂+5-FU）肿瘤进展。之后就诊我科。2017-8-10至2017-9-22予贝伐单抗+多西他赛+卡铂化疗3程。	2017-10-20我院二次剖腹手术。术后2017-11-13至2018-2-3予第1-4程化疗：贝伐单抗+多西他赛+卡铂化疗。2018-3-3查PET/CT示：左侧髂血管旁、腹膜后区及双侧腹股沟区多个高代谢淋巴结，考虑为多发淋巴结转移；盆腹腔肠系膜见及腹壁多处局灶性高代谢病灶，考虑为转移病灶。2018-3-6予术后第5程化疗。2018-4-8至2018-5-23予盆腔及腹股沟淋巴结放疗。2018-6-27、2018-7-22予术后第6、7程化疗：贝伐单抗+培美曲塞+洛铂。2018-8-20阴道赘生物活检：阴道残端转移性腺癌。行PET/CT提示全身多发转移。患者拒绝治疗。	无	NA	有	230.9	正常	NA	正常	NA	正常	174	外院奈达铂、5-FU腹腔化疗。	Y59	2018-8-23				2019-6-26
91139	彭凤娟	82218	左卵巢低分化透明细胞癌IC期	卵巢肿瘤细胞全面分期手术：全子宫、双附件、大网膜切除+盆腔淋巴结清扫+腹主动脉旁淋巴结清扫术。	左卵巢低分化癌，符合透明细胞癌，全子宫、右卵巢、双侧输卵管、淋巴结（0/21）未见癌。	living	2017-8-23	NA		G3	左附件占位82*74mm	IC	透明细胞	无	无	无	无	无	无肉眼残留	无	2017-9-13至2017-11-22予力朴素+卡铂化疗4次。	无	阴性	无	正常	正常	未查	正常	未查	正常	正常	无	Y63	2017-11-25				2019-6-26
91227	王巧珍	82580	卵巢浆液性囊腺癌	腹腔镜下探查+下腹部肿物（左卵巢）切除术	腹腔肿物：卵巢囊腺瘤局部恶变（囊腺癌），局灶呈浆液性乳头状囊腺癌改变，可见脉管浸润。	living	2017-9-8	NA		NA	17*14*9cm	NA	1	NA	有	无	有	NA	NA	无	2017-11-1至2018-3-13予DOC+CBP化疗1-6程。	紫杉醇、洛铂热灌注2次	未查见	NA	6451	＞100000	未查	377.9	未查	正常	428	热灌注2次	Y63	2019-4-17返院复查CT：卵巢癌治疗后，腹膜转移瘤，部分较前缩小；腹膜后数个小淋巴结，大致同前。				2019-6-26
91460	张友添	82488	卵巢中低分化浆液性乳头状腺癌IIIA1期	卵巢癌细胞减灭术（满意）：全子宫、双附件、大网膜切除+腹主动脉旁淋巴结切除术。	卵巢低中分化浆液性乳头状腺癌，输卵管、全子宫、大网膜未见癌。右腹主动脉旁淋巴结3/5，左腹主动脉旁淋巴结2/2	living	2017-9-5	NA		G3	左附件9*7*5cm,右附件11*8*7cm	IIIA1	1	有	有	无	无	无	满意减瘤	无	2017-9-28至2018-3-1予多西他赛+卡铂化疗1-8程。化疗后复查PET/CT未见复发。	无	未见癌细胞	无	2397	28.32	未查	正常	未查	14.23	205	无	Y55	2018-3-5				2019-6-26
91906	邓结容	82815 盆腔包块	卵巢浆液性乳头状囊腺癌未控	卵巢癌肿瘤细胞减灭术：全子宫、双附件、大网膜、盆腔肿物切除+直肠窝肿物切除+盆腔粘连松解术。	左附件、右卵巢浆液性乳头状囊腺癌，大网膜、盆腔肿物、全子宫浆膜下、双附件残端、直肠窝肿物见癌。右输卵管、阴道残端未见癌。	living	2017-11-22	2018-2-7		NA	2程化疗后盆腔肿物15*10cm	IIIC	1	NA	有	后期有	有	无	NA	2017-9-20后穹隆穿刺。2017-9-28、2017-10-20予力朴素+卡铂新辅助化疗第1-2程。	术后于2017-12-4、2017-12-27予力朴素+卡铂化疗第1-2程。2018-2-3予多西他赛+奈达铂术后第3程化疗；化疗后患者因肠梗阻急诊行“肠粘连松解+乙状结肠造瘘+肠梗阻减压+盆腔肿物活检术”，术中肠壁表面及肠系膜多发散在粟粒状结节。2018-3-6、2018-4-3予多柔比星脂质体化疗第4-5程。标志物升高，于2018-4-29开始口服阿帕替尼。2018-5-3至2018-8-17予“培美曲塞+洛铂”化疗5程（第6-10程）。发现盆腔右侧低回声结节，约6.1*3.2cm。PET/CT：骶前区左侧高代谢，考虑转移，累及邻近直肠左侧壁。2018-9-19卡培他滨化疗第11程。2018-10-10至2018-11-14盆腔局部姑息性放疗，剂量50Gy/25F。放疗期间配合希罗达口服化疗（2周停1周）。2018-10-9开始阿帕替尼。放疗结束后卡培他滨+阿帕替尼治疗。2018-1…	无	无	有	1196	正常	未查	正常	正常	58.96	1466	无	Y47	2018-12-05				2019-6-26
91955	杨红霞	83005	双卵巢中分化浆液性腺癌IIIC期	剖腹探查术：全子宫、双附件、大网膜切除+肠壁肿物切除+盆腔粘连松解+盆腔腹膜多点活检。	双侧卵巢浆液性腺癌2级，宫颈CIN3级，累及腺体，大网膜、盆底腹膜结节、肠壁肿物见腺癌。会诊外院病理：右乳浸润性导管癌2级。	living	2017-9-29	2019年3月		G2	左卵巢10*8*8cm,右卵巢5*5*4cm	IIIC	1	NA，探查无肿大	有	描述中见肠壁肌层？	有	无	满意减瘤	无	术后2017-10-19至2018-2-7予力朴素+卡铂化疗第1-6程。4程化疗后评价SD。左肾结节较前增大，考虑原发性肾癌可能性大。2018-3-20泌尿科行左肾部分切除+左肾盂缝合成型+肾周粘连松解+肠粘连松解术。术后病理：左肾肿瘤透明细胞癌。2019年3月出现全身骨痛及又上腹隐痛，骨ECT未见异常。胸部CT提示肝右叶肝包膜下转移，2019-4-13发现肿瘤标志物升高。PET/CT示盆腹腔腹膜多发结节、条块状局造型高代谢病灶，考虑为腹膜多发转移。2019-4-20予复发后第1程化疗：白蛋白紫杉醇+卡铂。	无	查见癌细胞	无	330	未查	109.3	正常	正常	未查	未查	无	Y45	2019-4-22				2019-6-26
92628	刘桂滔	85251	卵巢浆液性乳头状囊腺癌IIIC期	满意减瘤术：全子宫、双附件、大网膜切除+盆腔腹膜多处活检+盆腔粘连松解+腹腔热灌注化疗术（DDP）	右卵巢浆液性乳头状囊腺癌,右输卵管组织未见癌。全子宫+左附件见癌。右附件残端见癌。阴道残端未见癌。大网膜、盆底腹膜、乙状结肠前壁见癌	living	2018-1-16	2019年3月		NA	4程化疗后术中探查见右附件6*7cm囊实性肿物	IIIC	1	有	有	无	有	有	满意减瘤	2017-10-25至2017-12-26予多西他赛+卡铂化疗4程。	术后于2018-3-6至2018-5-8予多西他赛+卡铂术后化疗4程（第5-8程）。2019-3-21查CT示卵巢癌术后复发，阴道残端病灶范围较前增大，腹腔、盆腔、腹膜后、右侧膈肌脚、双腋窝、左锁骨上窝多发转移，较前进展，合并种植转移。胰体结节较前增大，考虑转移瘤。左乳腺转移瘤或乳腺癌。2019-4-5伊立替康+奈达铂复发后化疗第1程。	紫杉醇+DDP腹腔热灌注3次	找到腺癌细胞	NA	＞5000	未查	53.95	正常	未查	未查	未查	热灌注3次	Y53	2019-4-8				2019-6-26
92719	黄丽芳	83579	卵巢低分化腺癌IIIc期	盆腔肿物切除、全子宫双附件切除、盆腔粘连松解、大网膜切除、肠系膜肿物切除、直肠、膀胱肿物切除、盆腔腹膜切除术	（左侧附件）卵巢中低分化乳头状腺癌，局灶鳞化，右附件、局灶宫体、宫颈浆膜面至肌壁间、盆腔肿物、肠系膜肿物、盆腔腹膜肿物、见腺癌。	Deceased	2017-10-31	NA	2018-2	G3	多发散在肿物，最大者5*4cm	IIIC	腺癌	NA	有	无	NA	NA	NA	无	2017-11-23、2019-12-14予术后第1-2程化疗：多西他赛+顺铂。2018-1-5、2018-1-27予术后第3-4程化疗，原方案联合贝伐单抗。之后未遵嘱返院治疗。	术后“紫杉醇+洛铂”热灌注3次	NA	NA	423.2	正常	正常	正常	正常	正常	1257	热灌注3次	Y63	2018-1-9				2019-6-26
92806	曾友秀	83692	卵巢低分化浆液性腺癌IIIC期	盆(腹腔)腔肿瘤细胞减灭术（不满意）：经腹全子宫、双附件、大网膜切除+盆腔肿物切除+后腹膜肿物剔除+乙状结肠表面肿物剔除+盆腔粘连松解+腹腔粘连松解术	浆液性腺癌，高级别	Deceased	2017-11-3	NA	2018-1	G3	8*6*4cm	IIIC	1	有	有	无	NA	NA	不满意减瘤	无	未遵嘱返院化疗	无	没做	未化疗	270.4	正常	64.79	正常	正常	正常	297	无	Y48	2017-11-14				2019-6-26
93004	陈月兰	83911	卵巢腺癌IIIC期	卵巢癌全面分期术：全子宫、双附件、大网膜切除+双侧盆腔淋巴结+腹主动脉旁淋巴结清扫术，腹腔多点活检术+盆腔巨大肿物切除+乙状结肠癌切除+盆腔粘连松解、腹腔热灌注化疗置管术	卵巢乳头状腺癌，III级，累及输卵管浆膜。（全子宫+右附件）未见癌。（乙状结肠）肠管浆膜层至肌层见癌浸润，两切缘未见癌。肠旁淋巴结未见癌0/12。左盆腔0/3，腹主动脉旁1/10，右髂总淋巴结0/4，左髂总0/3，右盆腔0/7，总数1/27。（盆腔肿物）见癌。大网膜、腹腔腹膜、盆腔腹膜未见癌。	living	2017-11-14	NA		G3	盆腔肿物9*8cm，乙状结肠肿物7*6cm。	IIIC	NA	有	有	有	NA	NA	满意减瘤	无	2017-12-13至2018-5-28予术后第1-8程化疗：多西他赛+顺铂。	热灌注3次	未查见癌细胞	NA	3321	98.28	100.2	正常	7.34	11.38	175	热灌注3次	Y46	2018-7-7				2019-6-26
93157	陈琼珍	58485 未见	卵巢浆液性囊腺癌IIIC期	盆腔肿瘤细胞减灭术：经腹宫颈残端切除+大网膜肿物切除+直肠窝肿物切除+盆腔腹膜肿物剔除术。	宫颈管病变符合浸润性低分化癌结节；（直肠窝肿物）见浸润性低分化癌，部分细胞胞浆透明，少数细胞印戒状。大网膜、盆腔腹膜肿物见癌。结合免疫组化，病变符合高级别浆液性癌。	living	2017-11-21我院二次手术	2017-11-12查:CA125：526 U/ml，CA153:71.56 U/ml。		G3	左侧卵巢7*8cm，右侧卵巢13*10cm	IIIC	1	NA	有	无	有	无	NA	2016-8-30外院手术，盆(腹腔)腔肿瘤细胞减灭术:双侧附件+肿瘤切除+子宫次全切除术（宫颈因肿瘤转移不能手术切除）。术后病理：双侧卵巢低分化浆液性囊腺癌，子宫左侧角输卵管癌转移，大网膜见癌转移。术后（紫杉醇+卡铂）化疗7程。	2017-12-06至2018-04-30予术后第1-6程化疗：多西他赛+卡铂。	无	查见癌细胞	无	2620.4	正常	145.7	正常	正常	正常	正常	无	Y53	2018-5-4				2019-6-26
93590	黎婉文	84357	左卵巢粘液性腺癌IIIC期	全子宫右附件切除、右侧漏斗韧带高位结扎术、大网膜残端肿物切除、腹部肿物切除、肠系膜肿物切除、左侧盆腔囊肿切除、复杂型腹盆腔粘连松解术，腹腔热灌注术。	粘液腺癌	living	2017-12-4	NA		NA	NA	IIIC	2	NA	有	无	无	无	NA	2017-10-30外院行左侧附件切除术，冰冻提示：左侧卵巢交界性粘液瘤。交代病情后切除阑尾。术后病理：左卵巢中-高分化粘液性癌，肠型分化。2017-11-13行腹腔镜下盆腔淋巴结清扫、大网膜切除、左侧骨盆漏斗韧带高位结扎术、腹膜多点活检术。术后病理：大网膜见癌。淋巴结未见癌。盆腔腹膜未见癌。	2017-12-28至2018-5-27予术后第1-8程：多西他赛+顺铂。	热灌注2次	无	无	147.7	正常	正常	正常	正常	9.35	正常	热灌注2次	Y27	2018-7-5				2019-6-26
93670	吴自芳	84477	卵巢浆液性腺癌IIIC期	盆(腹腔)腔肿瘤细胞减灭术：全子宫双附件大网膜切除+盆腔肿物切除+腹腔肿物切除+肠管表面肿物切除+肠系膜肿物切除+肠系膜根部肿物切除+肠粘连松解+腹盆腔粘连松解术。	右侧卵巢浆液性腺癌，高级别；右侧输卵管壁浆膜层、左侧卵巢、阑尾浆膜层、大网膜及盆腹腔肿物、大网膜均可见癌。	living	2017-12-11	NA		G3	右附件肿物8*7cm,余腹腔可见多发肿物	IIIC	1	有	有	无	NA	NA	不满意减瘤（增大淋巴结无法切除）	无	2018-1-9至2018-5-16予多西他赛+顺铂化疗9程。	无	未查见恶性细胞	NA	159.3	正常	正常	正常	正常	正常	正常	无	Y73	2018-6-8				2019-6-26
94036	黄清娥	85997	卵巢低分化浆液性乳头状腺癌IIIC期	双附件、大网膜切除+盆腔肿物切除+盆腔粘连松解术(子宫缺如)	卵巢中低分化浆液性乳头状腺癌，部分为透明细胞癌，大网膜见腺癌。	living	2018-3-9	2019-3-14		G3	新辅助化疗后右侧卵巢6*5*4cm,左侧卵巢5*5*4cm	IIIC	浆液性，部分为透明细胞癌	NA	有	无	有	无	满意减瘤	2017-12-27至2018-2-7予力朴素+卡铂化疗1-3程。	2018-3-28至2018-5-10予原方案第4-6程化疗后评价SD。2019-3-14查CT提示复发，2019-3-15、2019-4-4予力朴素+卡铂复发后第1-2程化疗；现治疗中	无	腺癌细胞	无	867.4	正常	NA	正常	NA	23.66	580	无	Y49	2019-4-8				2019-6-26
94234	黄杏梅	84964	右卵巢透明细胞腺癌IC期	右侧附件切除+右侧阔韧带肿物剔除+子宫肌瘤剔除+全子宫切除+左侧附件切除+盆腔粘连松解术。	右侧卵巢透明细胞腺癌，输卵管组织未见癌。阔韧带肿物：多发性非典型性平滑肌瘤	living	2018-1-3	2019-5-10查PET/CT提示残端肿物复发		NA	右侧卵巢肿物12*10*10cm,右侧阔韧带肿物8*6*6cm	IC	透明细胞	无	无	无	有	无	满意减瘤	无	2018-1-24至2018-4-16予力朴素+卡铂化疗第1-4程，术后膀胱阴道瘘，2018-5-21因盆腔MRI考虑复发，行剖腹探查术：左侧输尿管移植术+双侧输尿管支架置入术+盆腹腔复杂性粘连松解术+大网膜切除+腹膜多点活检+术中5-FU灌注化疗。2018-6-27至2018-7-18行术后第5-6程化疗。	无	阴性	NA	37.18	正常	NA	正常	NA	正常	正常	第二次术中5-FU灌注	Y42	2019-9-3				2019-6-26
94310	陈燕玲	85088	卵巢浆液性囊腺癌IIB期	保留生育功能。盆腔恶性肿瘤细胞减灭术：经腹右侧附件切除+大网膜切除+左侧卵巢表面肿物切除+子宫表面肿物切除+盆腔多点活检术。	（右附件及左卵巢肿物）浆液性囊腺癌，大网膜、盆腔腹膜见癌。右卵巢血管、子宫表面肿物、左输卵管、左输卵管表面结节未见癌。	living	2018-1-9	NA		NA	右侧卵巢13*12*12cm	IIB	1	无	有	无	NA	NA	满意减瘤	无	2018-1-26予多西他赛+奈达铂化疗第1程，2018-3-1至2018-6-7予多西他赛+卡铂化疗第2-6程。	无	查见异型细胞，腺癌不能排除	无	10816	正常	75.47	正常	正常	正常	正常	无	Y20	2018-6-8				2019-6-26
94477	刘海兰	85247	卵巢乳头状腺癌III期	满意卵巢癌细胞减灭术：左附件切除+乙状结肠部分切除、端侧吻合术+大网膜切除+盆腔粘连松解术+腹腔热灌注术。（子宫及右附件缺如）	卵巢乳头状腺癌，（盆腔肿物+部分乙状结肠+大网膜）卵巢乳头状腺癌，累及结肠旁纤维脂肪组织，结肠少许切缘未见癌。网膜组织见癌。肠系膜示脂肪瘤样改变。	living	2018-1-16	NA		NA	盆腔肿物7*6cm	III	NA	未扪及肿大	有	无	NA	NA	满意减瘤	无	2018-2-9至2018-7-17予多西他赛+奈达铂术后化疗8程	热灌注3次（蒸馏水；紫杉醇；洛铂）	NA	NA	414.7	正常	99.21	正常	正常	正常	223	热灌注化疗	Y57	2018-12-17				2019-6-26
94546	刘沛欣	85203	双卵巢中分化浆液性乳头状腺癌IV期	卵巢癌满意减瘤术+复杂性盆腔粘连松解术。	（左、右侧附件）卵巢浆液性囊腺癌2级，输卵管未见癌。大网膜、直肠窝肿物、直肠前壁肿物、右盆壁腹膜、大网膜见癌。右盆腔淋巴结1/2，左盆腔淋巴结1/4，右髂总0/1，右腹股沟2/2，左髂总1/3，左腹股沟2/3	living	2018-1-15	NA		G2	盆腔肿物最大者23*20*16cm	IV	1	有	有	无	NA	NA	满意减瘤	无	术后2018-1-28至2018-7-11予多西他赛+顺铂化疗8程。	无	未查见恶性细胞	NA	927.6	正常	NA	正常	正常	正常	208	无	Y26	2018-7-14				2019-6-26
94787	赖红芳	89299	卵巢浆液性乳头状腺癌	卵巢癌细胞减灭术：盆腔巨大肿物切除+大网膜切除+腹壁肿物切除+胃壁肿物切除+肠系膜肿物切除+阑尾切除+全子宫、双附件切除+阴道壁肿物切除+胆囊壁肿物切除+肝表面肿物切除术+复杂性盆腔粘连松解术+乙状结肠切除术+横结肠造瘘术。	卵巢符合浆液性乳头状腺癌，中分化，乙状结肠见癌浸润至深肌层，切缘干净。大网膜肿物、胃壁肿物、肠系膜肿物、阑尾、阴道壁肿物、肝表面肿物、胆囊系膜见癌。	living	2018-8-3	NA		G3	新辅助化疗后盆腔肿物8*7cm	IVB期	1	有	有	有	NA(一直治疗中)	无	满意减瘤	2018-1-26至2018-6-12予DP+贝伐单抗化疗7程。2018-7-9予DP方案化疗第8程。	术后于2018-8-28至2018-11-8予DP（NDP+DOC）+恩度行第9-12程化疗，2018-11-30、2019-1-18予多柔比星脂质体+异环磷酰胺行第13-14程化疗，2019-2-15、2019-3-30予长春瑞滨+奈达铂化疗第15-17程。之后未遵嘱返院治疗。	无	NA	NA	370.1	正常	NA	正常	正常	正常	863	无	Y34	2019-4-2				2019-6-26
94836	李长群	85577	左侧卵巢低分化浆液性腺癌IIIC期	盆腔巨大肿物切除、全子宫双附件大网膜切除、腹腔肿物切除、部分空肠切除、空肠侧侧吻合、部分乙状结肠、直肠切除、降结肠造瘘术、盆腔粘连松解术、腹腔热灌注化疗术	卵巢浆液性乳头状腺癌2-3级，肠浆膜层见癌累及，淋巴结见癌转移：肠系膜2/4.盆腹腔肿物、子宫浆膜层见癌。	living	2018-2-1	NA		G3	探查见盆腔肿物约15*9cm	IIIC	1	有	有	浆膜层侵犯	NA	NA	满意减瘤	无	术后予2018-3-2至2018-7-27予多西他赛+奈达铂化疗第1-6程。	紫杉醇+洛铂灌注	NA	NA	3738	正常	253.7	NA	正常	478.5	224	热灌注	Y61	2018-11-20				2019-6-26
95224	潘彩莲	87551（癌组织少，可能无法取到）；93768	卵巢腺癌	第一次：全子宫双附件切除+盆腔肿物切除+大网膜切除+盆腔粘连松解术+肝右叶修补术。第二次手术：剖腹探查术+大网膜肿物切除+腹腔热灌注化疗术。	大网膜见癌。右输卵管见癌。回肠表面肿物、全子宫、右卵巢、左卵巢未见癌。	living	2018-5-16第一次手术；2019-3-5第二次手术	2019-2-25指标升高，CT提示复发。		G3	右附件4*2*3.8cm	IIIC	NA	有	有	无	有	无	满意减瘤	2018-3-2至2018-4-15予多西他赛+卡铂化疗1-3程	2018-6-1至2018-8-25予术后第4-8程化疗：多西他赛+卡铂。2019-2-25指标升高，CT提示复发。2019-3-5二次手术探查，并5-FU+洛铂热灌注化疗。2019-3-27开始安罗替尼治疗，同时2019-3-31、2019-4-28予复发后第1-3程化疗：伊立替康+奈达铂。现治疗中	二次探查后5-FU+洛铂热灌注	查见癌细胞	有	8965	正常	55.14	正常	正常	15.84	310	无	Y55	2019-4-30				2019-6-26
95449	梁燕云	89372	卵巢中低分化浆液性囊腺癌IIIC期	首次：剖腹探查+盆腔肿物活检术+大网膜活检术；二次：卵巢肿瘤细胞减灭术+子宫次广泛根治性切除术+双侧附件、大网膜切除+腹膜多点活检术。	首次：中低分化腺癌。二次：左卵巢浆液性乳头状囊腺癌，输卵管见癌累及，右卵巢少量癌累及。脂肪垂、子宫壁浆膜层见癌。大网膜、盆腔肿物、后腹膜、子宫内膜、宫颈未见癌。	Deceased	2018-3-14首次；2018-8-8二次手术。	NA	2019-6	G3	20*15cm	IIIC	1	NA，无增大	有	无	NA	NA	满意减瘤	首次探查术后于2018-3-30至2018-7-11予多西他赛+卡铂化疗5程。2018-8-8二次手术。	二次术后2018-8-22、2018-9-12、2018-10-10予多西他赛+卡铂行第6、7、8程化疗。	无	中量腹水，未送检	NA	365.2	正常	正常	正常	正常	8.13	552	无	Y45	2018-10-12				2019-6-26
96021	周奕芬	86442	卵巢中低分化浆液性腺癌IV期	大网膜切除、部分小肠切除、盆腔肿瘤、子宫、附件、直肠切除术	卵巢浆液性腺癌，中-低分化，累及直肠浆膜层至粘膜层，宫颈口、宫颈管肌层及宫壁见腺癌，右卵巢见腺癌，右输卵管未见癌，小肠壁浆膜层至肌层、肠系膜见腺癌。辣味、大网膜见腺癌。	living	2018-3-28	2019年1月		G3	NA	IV	1	有	有	有	有	有（肝）	NA	无	2019-4-28至2018-8-30予DC方案化疗6程，2018年10月复查CT示腹膜、腹膜后多发淋巴结转移，较前缩小，减少。肝内多发转移瘤，较前缩小减少。2019年1月复查腹膜、腹膜后多发淋巴结转移，大致同前，肝内多发转移瘤，部分较前增大。2019-3-6、2019-4-4、2019-6-1予多西他赛+卡铂化疗第7、8、9程，现化疗过程中。	2018-4-4、2018-4-8分别洛铂50mg\紫杉醇120mg热灌注2次	NA	无	1162	117.4	NA	18.29	NA	35.44	1768	热灌注	Y77	2019-6-3				2019-6-26
96090	周秀金	88554	双卵巢浆液性中分化腺癌IIIC期治疗后未控化疗后	卵巢癌满意减瘤术：全子宫双附件、大网膜、腹腔复杂性粘连松解+盆腹腔肿瘤多点烧灼术	双侧卵巢浆液性乳头状腺癌,中分化。双输卵管未见癌。子宫腺肌症伴腺肌瘤。子宫及大网膜见腺癌浸润。	living	2018-7-2	2019年1月		G2	NA	IIIC	1	NA	有	无	有	无	满意减瘤	2018-2-21就诊广西桂东人民医院，盆腔肿物穿刺活检：中分化腺癌，形态考虑子宫内膜样腺癌。2018-3-5予多西他赛+顺铂化疗1程后肿瘤无缩小转我院。	2018-4-4、2018-4-25、2018-5-28力朴素+卡铂新辅助第2、3、4程化疗。2018-7-2手术。术后于2018-8-2、2018-8-29、2018-9-24、2018-10-19、2018-11-15、2018-12-11予力朴素+卡铂化疗6程。1+月后复查CA125:76.62 U/ml，全腹CT提示单发病灶复发。之后予阿帕替尼+VP16口服化疗1+周，因高血压患者自行停药。2019-3-13返院查CA125:208,2019-3-18予白蛋白紫杉醇单药复发后第1程胡来奥，2019年4月返院查CA125:165.7;2019-4-12白蛋白紫杉醇复发后第2程，2019-5-10白蛋白紫杉醇+奈达铂复发后第3程，之后患者放弃治疗。	无	无	有	16022（1程化疗后）	正常（1程化疗后）	NA(外院显示大于300)	正常（1程化疗后）	正常（1程化疗后）	11.02（1程化疗后）	NA	无	Y53	2019-5-14				2019-6-26
96245	赖小凰	86956；94955	卵巢腺癌IVB期	全子宫、双附件、大网膜切除+盆腔淋巴结活检术+盆腔肿物切除+盆腔粘连松解+腹腔热灌注化疗；二次手术——脾切除+肝肿物切除+阴道残端肿物切除+盆腔结节切除+腹腔粘连松解术。	双侧卵巢中低分化乳头状腺癌，累及左侧输卵管，大网膜及乙状结肠表面肿物均见癌，右输卵管、右髂外淋巴结0/2未见癌。二次术后病理：盆腔结节、阴道残端肿物、肝包膜结节、肝表面结节见中低分化腺癌，脾脏被膜处、大网膜见腺癌累及。脂肪粒、肠系膜肿物未见癌。	living	2018-4-19；2019-4-19二次手术；	2019-4-10		G3	新辅助化疗后最大卵巢6*5*4cm	IVB期	透明细胞	NA（新辅助化疗7程后肿大淋巴结活检阴性）	有	有	有	有	NA	2017-10-28、2017-11-22予力朴素+卡铂化疗2程，因骨髓抑制明显，2017-12-16、2018-1-9、2018-1-30、2018-2-23、2018-3-16予力朴素+奈达铂化疗3-7程。	2018-5-19、2018-6-13、2018-7-11、2018-8-2、2018-8-29、2018-9-22术后第1-6程化疗：培美曲塞+洛铂，之后标志物出现平台期；2018-8-24开始联合安罗替尼治疗，4程后因无法耐受停药。2019-4-10外院PET/CT提示阴道残端软组织代谢活跃，考虑复发，最大者1.7*2.3cm，肝、脾包膜下病灶代谢活跃，最大者约2.1*3.3cm，考虑转移。2019-4-19二次手术。2019-5-6开始口服安罗替尼。2019-5-9、2019-5-29多柔比星脂质体50mg+奈达铂110mg二次术后第1-2程化疗。现化疗过程中。	洛铂20mg+5氟尿嘧啶3g灌注2次	见腺癌细胞	耐药	NA	NA	NA	NA	NA	NA	NA	热灌注2次	Y54	2019-5-31				2019-6-26
96379	李燕惜	86886	双卵巢低分化浆液性乳头状囊腺癌IIIC期	全子宫、双附件、大网膜切除+盆腔淋巴结清扫+腹主动脉旁淋巴结清扫+盆腔肿物切除+下腔静脉修补术+腹膜肿物活检+盆腔粘连松解术。	双卵巢低中分化浆液性乳头状囊腺癌，左右输卵管、大网膜、子宫肌壁外膜至深肌层、直肠窝肿物、腹膜肿物见癌，淋巴结见转移癌（右盆腔1/1，右闭孔肿物1/1，右髂总1/1，左髂外1/1，左髂总1/1，左闭孔肿物11/13，左髂内3/3，右腹主动脉旁6/6，左腹主动脉旁28/28，骶前3/3，总数56/58）。	living	2018-4-18	2018年8月，未控		G3	14*8cm	IIIC	1	有	有	无	有	有	NA	无	2018-5-11、2018-6-1、2018-6-22、2018-7-15予术后第1-4程化疗：多西他赛+卡铂。肿瘤标志物升高，CT提示复发。2018-8-17、2018-9-15换方案行第5-6程化疗：培美曲塞+奈达铂。2018-9-12开始口服安罗替尼，标志物下降不明显，2018-10-13、2018-11-3改方案行第7-8程化疗：多柔比星脂质体+洛铂，标志物下降不理想，2018-11-28改方案行第9程化疗：吉西他滨。2018-12-11至2019-1-5行第10程化疗：吉西他滨。标志物上升。2019-2-13至27改方案行第12程化疗：伊立替康，d1,15。2019-3-16至30行第13程化疗：伊立替康d1,15。2019-4-12外院PET/CT：阴道残端左侧结节代谢活跃，约0.8*1.7cm，考虑复发；全身（左侧腋窝、纵膈、右肺门、腹主动脉旁及下腔静脉周围、双侧髂血管旁…	无	查见可疑癌细胞	有	792.8	正常	正常	正常	正常	正常	275	无	Y43	2019-4-18				2019-6-26
96434	王秀兰	54993未见	双卵巢浆液性乳头状腺癌IIIC期	满意卵巢癌细胞减灭术：全子宫双附件大网膜、阑尾切除+盆腔肿物切除+肠系膜肿物切除+腹腔热灌注化疗。	卵巢浆液性乳头状腺癌，输卵管系膜、宫体、宫颈将膜外至深肌层、盆底肿物、大网膜、腹膜肿物、回盲部系膜见腺癌。横结肠系膜肿物见腺癌。淋巴结未见癌转移0/1。	living	2018-4-20	无复发		NA	盆腔肿物10*8cm	IIIC	1	无	有	无	无	无	满意减瘤	无	2018-5-23、2018-6-14、2018-7-6术后第1-3程化疗：多西他赛+顺铂。肿瘤指标下降不明显。2018-8-2、2018-8-30、2018-9-28、2018-10-24、2018-11-16改方案行第4、5、6、7、8程化疗：多柔比星脂质体+顺铂。之后定期复查。	2018-4-23、2018-4-25予紫杉醇+顺铂热灌注化疗2次	查见可疑肿瘤细胞	无	4204	49.85	180.6	正常	正常	57.31	NA	热灌注2次	Y57	2018-11-20				2019-6-26
96713	冯莲香	87129;88508	卵巢中分化浆液性腺癌	剖腹探查术+大网膜肿物活检术（全宫术后）；二次手术——双附件切除、大网膜切除、腹腔复杂粘连松解术+腹腔肿物活检+腹壁肿物活检术	首次术后病理：中分化腺癌；二次术后病理：右附件符合浆液性腺癌，左附件少量腺癌，大网膜、腹腔肿物及腹壁肿物均见腺癌	living	2018-4-27剖腹探查术+大网膜肿物活检术；2018-6-29盆腹腔肿瘤细胞减灭术	未控		G2	15*14*10cm	IIIC期？	1	有	有	无	有	无	NA	首次探查活检术后2018-5-10、2018-6-2予新辅助化疗第1-2程：多西他赛+卡铂。	2018-7-10、2018-8-2、2018-8-23予术后第1、2、3程化疗：多西他赛+卡铂。2018-10-29因肠梗阻行肠粘连松解+小肠部分切除+直肠破裂修补+横结肠双腔造瘘术。2018-10-24予术后第4程化疗（方案同前），影像学提示肿瘤控制不佳，2018-11-15联合阿帕替尼。2018-11-18改方案术后第5程化疗：多柔比星脂质体+洛铂。标志物升高。2018-12-10改方案术后第6程化疗：白蛋白紫杉醇+洛铂。指标升高。2019-1-5至20改方案予术后第7程化疗：伊立替康d1,15。指标升高，2019-2-12改方案术后第8程化疗：吉西他滨d1,15。之后未遵嘱返院治疗。	无	见团巢状异质细胞，高度怀疑为癌细胞	有	1077	正常	正常	正常	9.01	26.3	325	无	Y62	2019-3-2				2019-6-26
96799	刘玉群	88318	双卵巢癌IV期	盆腔恶性肿瘤减灭术：全子宫、双附件、大网膜切除+盆腔复杂性粘连松解术。	双侧卵巢中分化腺癌	living	2018-6-20	NA		G2	7.9*6.3cm、6.5*6.1cm	IV	1	NA	有	NA	NA	NA	NA	2018-4-18武警医院行剖腹探查+卵巢肿物活检，术中DDP20mg腹腔化疗。术后病理：中分化浆液性腺癌。2018-5-2、2018-5-23予新辅助化疗2程：多西他赛+卡铂。	2018-7-4、2018-7-24、2018-8-20、2018-9-10术后第1-4程（3-6程）化疗（方案同前）。之后未遵嘱返院治疗。	无	NA	NA	1182	正常	109.7	正常	NA	NA	167	外院DDP灌注化疗	Y52	2018-9-13				2019-6-26
96919	梁静仪	91436	双侧卵巢中低分化腺癌IIIC期	盆腔肿瘤细胞减灭术：全子宫、双附件、大网膜切除+盆腔粘连松解术+盆腔腹膜多点活检+盆腔腹膜肿物烧灼术。	盆底结节见腺癌。双卵巢腺癌，II-III级，累及左输卵管，右输卵管未见癌。	living	2018-11-12	NA		G3	12.9*7.9*8.7CM	IIIC	NA	NA	有	无	NA	NA	NA	阴道后穹隆穿刺病理：见腺癌。2018-5-18、2018-6-13、2018-7-5、2018-8-7、2018-8-28、2018-9-19新辅助化疗6程。	2018-12-18术后第1程化疗（第7程化疗）：多西他赛+NDP，之后未遵嘱返院化疗。	无	未查见肿瘤细胞	无	1670	正常	NA	正常	NA	36.76	857	无	Y45	2018-12-21				2019-6-26
97163	叶梦思	88017	卵巢浆液性囊腺癌IC期	卵巢癌全面分期术：盆腔巨大肿物切除、全子宫、右附件切除、盆底腹膜切除、大网膜切除、阑尾切除、腹主动脉旁淋巴结及盆腔淋巴结切除术，腹膜多点活检、分期热灌注化疗	（右卵巢肿物）腺癌，以浆液性乳头状囊腺癌为主，卵巢组织见腺癌，肿瘤囊壁、大网膜、全子宫、双输卵管、淋巴结（0/28）未见癌。	living	2018-6-7	NA		NA	15*12*10cm	IC	1	无	无	无	无	无	无肉眼残留	2016年12月当地医院行左侧卵巢肿物切除，术后病理：左卵巢交界性粘液性肿瘤。2018-5-3当地医院B超示右附件混合包块。	2018-6-30、2018-7-21、2018-8-11、2018-9-1、2018-9-26、2018-10-27术后予第1-6程化疗：多西他赛+奈达铂。之后定期复查。	术后紫杉醇+顺铂热灌注2次	阴性	无	41.33	正常	NA	正常	NA	正常	正常	热灌注2次	Y21	2019-5-16				2019-6-26
97311	吕淑英	87596	卵巢浆液性囊腺癌IIC期	盆腔巨大肿物切除、全子宫双附件、阑尾、大网膜切除，盆腔腹膜切除、腹主动脉旁淋巴结及盆腔淋巴结清扫术+腹腔热灌注化疗置管+盆腔粘连松解术	右附件浆液性囊腺癌，右盆腔肿瘤见少量异型腺上皮浸润，转移癌不能排除。余未见癌。	living	2018-5-18	NA		NA	20*18*14cm	IIC	1	NA	盆腔转移癌不能排除	NA	NA	NA	无肉眼残留	无	2018-6-22、2018-7-17术后第1-2程化疗：多西他赛+顺铂。之后未遵嘱返院化疗。	2018-5-21、22热灌注2次	未查见癌细胞	NA	412.1	854.4	89.31	9.15	正常	95.55	278	热灌注2次	Y68	2018-7-23				2019-6-26
97796	张幼梅	88094	卵巢高级别囊腺癌	卵巢癌细胞满意减灭术：全子宫双附件切除+盆腔淋巴结清扫+盆腔复杂性粘连松解术+腹膜多点活检术+大网膜切除术	（右侧附件）卵巢腺癌，II-III级，输卵管组织未见癌。 （全宫+左附件）左卵巢腺癌，II-III级，有沙砾体形成，左输卵管组织未见癌，老年性宫内膜，慢性宫颈炎，阴道残端及右附件残端未见癌。 （直肠前壁组织）示纤维出血组织，其中见小灶钙化。 （右侧腹膜组织）示纤维脂肪组织。 （左侧腹膜组织）示纤维脂肪组织。 （左侧结肠旁沟腹膜组织）示纤维脂肪组织。 淋巴结未见癌转移：左髂总淋巴结0/1，左盆腔清扫物0/4，右髂总淋巴结0/1，右盆腔清扫物0/1，左腹股沟淋巴结0/1，右腹股沟淋巴结0/1，总数0/9。 （右侧结肠旁沟腹膜组织）示纤维脂肪组织。 （膀胱腹膜反折组织）示平滑肌脂肪组织。 （大网膜）纤维脂肪组织中见癌浸润，有沙砾体形成。 免疫组化结果：2-CK(+++),VIM(-),CK7(+)，CK20(-)，VILLIN(+++),CA125(+)，ER(-),PR(-),CEA(-),…	living	2018-6-11	NA		G3	6*7	IIIC	NA	NA	有	无	NA	无	满意减瘤	2018年4月深圳市人民医院后穹隆穿刺病理：高级别腺癌。2018-4-21、2018-5-10新辅助化疗1-2程：紫杉醇+卡铂。之后就诊我院。	2018-6-27、2018-7-24、2018-8-16、2018-9-7、2018-9-30、2018-10-29予术后第1-6程化疗（3-8程）：紫杉醇+卡铂。之后定期复查。	无	未查见癌细胞	NA	64.99	正常	NA	正常	NA	正常	正常	无	Y55	2019-1-18				2019-6-26
97830	黎元翠	88147	卵巢中分化腺癌IIIC期	盆腔恶性肿瘤细胞减灭术：全子宫切除+双附件切除+大网膜切除+阑尾切除+盆腔肿物切除+腹膜活检+盆腔复杂粘连松解术	子宫浆膜层至肌层见浆液性腺癌。双卵巢浆液性腺癌，中分化，盆腔肿物、大网膜、膀胱腹膜返折、阑尾见腺癌。	living	2018-6-13	NA		G2	10.8*9.2cm	IIIC	1	有	有	阑尾转移	NA	NA	NA	无	2018-6-27、2018-7-19、2018-8-9、2018-8-30、2018-9-25、2018-10-17、2018-11-7、2018-11-27术后予第1-8程化疗：多西他赛+卡铂。	无	未查见恶性细胞	NA	2270	正常	105.1	正常	正常	10.24	383	无	Y48	2018-11-29				2019-6-26
98394	彭秀茶	88564	左侧卵巢低分化腺癌IIB期	卵巢全面分期术（盆腔巨大肿物切除术，全子宫双附件切除术，盆腔粘连松解术，盆腔腹膜切除术，直肠前腹膜切除术，盆腔及腹主动脉旁淋巴结清扫术，大网膜切除术，腹腔腹膜活检术）	左卵巢腺癌，III级，累及输卵管组织。盆腔腹膜、左侧底韧带结节见腺癌浸润。（全宫+右附件）子宫肌壁间平滑肌瘤，宫内膜呈增生期改变，宫颈粘膜慢性炎，阴道残端未见癌，左附件残端见癌浸润，右侧输卵管及卵巢组织未见癌。淋巴结未见癌转移（0/27）。大网膜、直肠前壁腹膜，腹腔腹膜未见癌。免疫组化结果：5-CK（+++），CK7（+++）,CK8(弱+)，ER(约15%+)，PR（-），PLAP（-），HCG（-），KI67（约65%+）	living	2018-7-3	NA		G3	10*8*6	IIB	NA	无	有	无	NA	NA	满意减瘤	无	2018-7-27、2018-8-18、2018-9-8、2018-9-29、2018-10-20、2018-11-10、2018-12-1、2018-12-22予术后第1-8程化疗：多西他赛+顺铂。之后定期复查。	无	NA	无	80.85	正常	NA	正常	正常	7.9	正常	无	Y55	2019-2-23				2019-6-26
98795	唐树香	88919	左卵巢混合性囊腺癌IC期	卵巢全面分期术（盆腔巨大肿物切除术，全子宫双附件切除术，双侧卵巢血管高位结扎术，盆腔粘连松解术，盆腔粘连带切除术，大网膜切除术，阑尾切除术，盆腔及腹主动脉旁淋巴结清扫术，腹膜多点活检术）	（左附件肿物）卵巢混合性囊腺癌，以中分化粘液性囊腺癌为主。盆腔粘连带、盆腔腹膜、（全子宫+右附件）未见癌。左髂总淋巴结0/4、左盆腔淋巴结0/8、右髂总淋巴结0/2、右盆腔淋巴结0/8、左腹主动脉旁淋巴结0/6、腹主动脉旁淋巴结0/2、大网膜、阑尾、腹壁腹膜未见癌。	living	2018-7-19	NA		G2	15*12*10	IC	2	无	无	无	NA	NA	无肉眼残留	无	2018-8-16、2018-9-11、2018-10-1、2018-10-25、2018-11-18、2018-12-13予术后第1-6程化疗：多西他赛+顺铂。	无	未见肿瘤细胞	NA	219.5	455.9	正常	5.25	正常	42.26	正常	无	Y26	2018-12-17				2019-6-26
98830	廖小红	89010	右侧卵巢中分化子宫内膜样腺癌IIA期	卵巢癌全面分期术（盆腔巨大中肿物切除，全子宫双附件切除，双侧卵巢血管高位结扎术，盆腔粘连松解术、盆腔粘连带切除术，盆腔淋巴结清扫术，腹主动脉旁淋巴结清扫术，大网膜切除术，大网膜切除术，腹膜多点活检术，腹腔热灌注化疗置管术）	诊断结论:（右附件肿物）卵巢腺癌，考虑为子宫内膜样腺癌，中分化，伴大片坏死。输卵管组织未见癌。 （子宫）宫内膜腺癌，中分化，浸润浅肌层。肌壁间平滑肌瘤。宫颈管、宫颈口及阴道残端未见癌。 （左附件）卵巢、输卵管组织未见癌。 （盆腔腹膜、盆腔粘连带、腹腔腹膜）未见癌，间皮细胞增生活跃。 （大网膜）未见癌。 淋巴结未见癌：左盆腔0/15，右盆腔0/15，右髂总0/3，腹主动脉旁0/10，左髂总0/2，总数0/45。 免疫组化：3-ER(++)40%,PR(++)50%,CA125(+),PAX-8(+++),WT1(-),Ki67(+)70%.	living	2018-7-24	NA		G2	15*12*10cm	IIA	3	无	无	无	NA	NA	无肉眼残留	无	2018-8-22至2018-11-13多西他赛+顺铂化疗5程	有	NA	NA	1428	109.3	66.07	21.03	1.52	448.3	995	术后紫杉醇+洛铂热灌注3次	Y51	2018-11-12				2019-6-26

## Sheet: 小安病人名单
姓名	住院号	诊断	FIGO分期（I期=1；II期=2；III期=3；IV期=4）	FIGO分期（IIIC=33；III=30）	基因状态分类（1=BRCA阳性；2=HRD阳性；3=均阴性或不详）	BRCA基因(BRCA1=11;BRCA2=12,BRCA=10,阴性=0)	HRD其他基因（阳性=1；阴性=0）	基因检测其他	病理类型（高浆1，内膜样腺癌2，透明细胞癌3，其他4；混合性5）	治疗结局 （CR、PR）	无进展生存时间	首次治疗后状态（复发/死亡1，存活2）	铂状态（1=铂敏感＞6个月；2=铂耐药＜6个月）	无铂间期（PFI）	复发时间	第1次复发指征	总生存期	终点时间	死亡1/存活2	存活/死亡	其他情况	末次记录时间 （门诊,随访,住院）
李翠霞	125807	卵巢高级别浆液性癌IIIC期术后化疗后	3	33	2	0	1		1	完全缓解(CR)	1405	2					1405	2025-02-28	2	存活，家属接	2024-10复发，现化疗3次	2024-07-08 门诊
麦月开	122919	1.卵巢高级别浆液性IIIC期术后化疗后 2.频发室性早搏 3.甲状腺结节 4.右肺上叶小结节	3	33	1	11	9		1	完全缓解(CR)	1464	2					1464	2025-02-28	2	存活，家属接		2024-02-21 门诊
王杏芝	128678	卵巢癌(高级别浆液腺癌,Ⅲ期),中度贫血,反流性食管炎	3	30	3	0	0		1	完全缓解(CR)	1311	2					1311	2025-02-28	2	存活
张东丽	110922	卵巢浆液性腺癌IIIC期术后化疗后	3	33	1	10	9		1	完全缓解(CR)	1968	2					1968	2025-02-28	2	存活，家属接		2023-03-14 门诊
卢旭娣	132178	1.卵巢高级别浆液性乳头状癌IIIC期术后化疗后 2.右侧输尿管瘘 3.右肾造瘘术后	3	33	1	12	1		1	完全缓解(CR)	1088	2					1101	2025-02-28	2	存活，具体不详		2024-8-12 门诊
杨三妹	118412	1.卵巢恶性肿瘤IV期术后化疗后 2.慢性非萎缩性胃炎 3.肝囊肿 4.肾结石	4	42	1	111	9	TP53突变	1，局灶3	部分缓解(PR)	1615	2					1615	2025-02-28	2	存活，家属接		2024-2-26 门诊
吴金运	117573	1.重度贫血 2.卵巢中低分化腺癌IIIC期术后化疗后	3	33	2	0	1	BRAF、TP53、KMT2C、CDKN2A体系突变	1	部分缓解(PR)	1688	2					1688	2025-02-28	2	存活		2024-10-09 门诊
林芳(已停药)	126634	卵巢低分化腺癌IIIB期术后化疗后	3	32	1	10	9		1	完全缓解(CR)	1305	2					1305	2025-02-28	2	存活		2024-03-20 门诊
马土珍	107965	1.卵巢低分化浆液性囊腺癌IIIA期	3	31	1	10	9		1	完全缓解(CR)	2055	2					2055	2025-02-28	2	存活，家属接		2023-07-06 门诊
李群余	126771	双侧卵巢高级别浆液性腺癌IIIC期（伴直肠窝、淋巴结及结肠转移）术后化疗后	3	33	1	11	1	TP53突变	1	完全缓解(CR)	1301	2					1301	2025-02-28	2	存活		2025-01-13 门诊
戴云	137747	卵巢低分化腺癌IIIC期	3	33	1	110	1		1	完全缓解(CR)	910	2					910	2025-02-28	2	存活，家属接		2024-07-08 随访(存活)
杨江苏	137897	卵巢恶性肿瘤(卵巢高级别浆液性腺癌IV期术后化疗后复发) 乙肝表面抗原携带者 肝转移	4	41	2	0	1		1，部分鳞癌成分	完全缓解(CR)	456	1	1	311	2023-12-06	影像学	906	2025-02-28	2	存活		2023-12-14 出院
陈妙英	118148	腹腔继发恶性肿瘤 卵巢腺癌综合治疗后 FIGO IIIC期 子宫切除术后状态 贫血 血小板减少 低蛋白血症	3	33	1	11	9		1	部分缓解(PR)	585	1	1	299	2022-03-08	影像学	1673	2025-02-28	2	存活
张妃赤	119391	1.卵巢恶性肿瘤（高级别浆液性腺癌IIIC期复发化疗后） 3.神经炎 4.下肢水肿（右下肢） 5.慢性肾功能不全 6.乙型病毒性肝炎病原携带者 7.甲状腺功能减退症 8.腹水 9.低蛋白血症 10.低钾血症 11.腹腔感染	3	33	1	110	9		1	完全缓解(CR)	999	1	1	819	2023-07-24	影像学&肿标	1584	2025-02-28	1	死亡		2024-06-27 住院
李翠英	126020	1.双侧卵巢中分化浆液性腺癌IVB期术后化疗后腹腔转移 2.小肠瘘 3.肠梗阻 4.腹腔感染 5.脓毒血症 6.低蛋白血症 7.电解质紊乱	4	42	3	9	9		1	完全缓解(CR)	542	1	1	321	2023-01-06	影像学&肿标	706	2023-06-19	1	死亡		2024-07-24 随访（拒绝随访）
吴农场	113109	1.卵巢低分化腺癌治疗后复发综合治疗后 2.非胰岛素依赖型糖尿病不伴有并发症 3.输液港置入术后状态	4	41	3	0	0		1	完全缓解(CR)	378	1	1	218	2021-03-03	影像学&肿标	1074	2023-01-28	1	死亡		2022-12-12 门诊
黄文娟	146247	卵巢高级别浆液性乳头状癌IVB期	4	42	3	9	9		1	部分缓解(PR)	336	1	1	182	2024-05-14	影像学&肿标	596	2025-01-29	1	死亡		2025-01-07 住院
梁美群	124842	.双侧卵巢高级别浆液性腺癌IIIC期综合治疗后复发 2.慢性非萎缩性胃炎	3	33	1	11	1	TP53突变	1	部分缓解(PR)	624	1	1	410	2023-02-07	肿标+查体	913	2023-11-23	1	死亡		2023-05-25 住院
邹翠琼	131373	双侧卵巢癌IIIC期术后化疗后 3.肝右叶囊肿 4.胆囊结石 5.脾结节 6.胃体腺息肉 7.内痔	3	33	2	9	1		1	部分缓解(PR)	355	1	1	220	2023-01-01	肿标	1144	2025-02-28	2	存活，家属接		2023年11月06日 随访(存活)
孙慧	100828	1.IV度骨髓抑制 2.双侧卵巢低分化浆液性腺癌IVb期术后化疗后复发术后化疗后（累及肝、横结肠系膜）	4	42	1	10	9		1	完全缓解(CR)	1294	1	1	1102	2022-04-28	影像学	2331	2025-02-28	2	存活		2024-12-18 门诊
伍玉梅	123230	1.腹腔继发恶性肿瘤 2.右侧卵巢高级别浆液性腺癌IV期 3.高血压2级（高危）	4	42	1	12	9		1	部分缓解(PR)	1152	1	1	1028	2024-06-03	影像学&肿标	1422	2025-02-28	2	存活，复发		2024-11-08 住院
张月梅	122382	1 .卵巢浆液性囊腺癌IIIB期术后化疗后 2.双肾结石	3	33	3	0	9		1	完全缓解(CR)	600	1	1	468	2022-10-19	肿标	1463	2025-02-28	2	存活
曾玉珍	118733	1.慢性粒细胞白血病 2.双侧卵巢囊腺癌III期治疗后复发化疗后 3.白细胞增多 4.2型糖尿病 5.慢性活动性病毒性肝炎	3	33	2	0	1		1	部分缓解(PR)	858	1	1	682	2023-02-21	影像学	1596	2025-02-28	2	存活		2024-11-20 门诊
黄希兰	133337	1.卵巢恶性肿瘤（IVB期综合治疗后复发） 2.高血压1级 3.肾功能不全	4	42	2	0	1		1	完全缓解(CR)	768	1	1	636	2024-05-10	影像学&肿标	1062	2025-02-28	2	存活，具体不详		2024-12-30 住院
刘彦廷	108877	卵巢腺癌IVB期术后化疗后复发（右肺及胸膜） 3.胸腔积液 4.气胸 5.肺部感染 6.低蛋白血症 7.新型冠状病毒感染 8.甲沟炎(右手中指) 9.轻度贫血 10.胸腔引流管留置状态	4	42	3	9	9		1	部分缓解(PR)	1215	1	1	1073	2022-12-27	影像学&肿标	1529	2023-11-06	1	死亡		2023-02-16 门诊 2023-06存活
王小琴	148794	1.姑息性化疗 2.双侧卵巢高级别浆液性腺癌IIIC期术后化疗后肝转移 3.化疗后骨髓抑制IV度治疗后 4.恶性肿瘤靶向治疗	3	33	2	0	1		1	完全缓解(CR)	392	1	1	249	2024-08-23	影像学	581	2025-02-28	2	存活
吴桂香	126283	1.左侧卵巢子宫内膜样腺癌IIIC期术后化疗后 2.为肿瘤化学治疗疗程 3.输液港植入状态 4.胃腺体轻度不典型增生 5.丙型肝炎病毒携带者	3	33	3	9	9		2	完全缓解(CR)	1320	2					1320	2025-02-28	2	存活
吴暖怡	128169	1.左侧卵巢高级别浆液性腺癌IIIC期术后化疗后 2.子宫平滑肌瘤	3	33	1	11	9		1	完全缓解(CR)	1254	2					1254	2025-02-28	2	存活		2024-09-20 门诊
黎群英	151542	1.IV度骨髓抑制(血小板减少) 2.卵巢恶性肿瘤(卵巢高级别浆液性乳头状癌IIIC期) 3.乙型病毒性肝炎病原携带者 4.慢性浅表性胃炎 5.肺大疱 6.肾良性肿瘤(双肾囊肿) 7.肾盂积水（双肾积液） 8.牙周脓肿 9.肝功能检查结果异常 10.低蛋白血症 11.高尿酸血症	3	33	1	111	1		1	部分缓解(PR)	457	2					457	2025-02-28	2	存活		45670
黄小红	138998	双侧卵巢中低分化浆液性乳头状癌IIB期 乙型肝炎小三阳	2	22	3	9	9		1	完全缓解(CR)	865	2					865	2025-02-28	2	存活		2024-09-24 门诊
文光丽	117393	1.骨髓坏死 2.急性髓系白血病 M2型 高危组 3.卵巢乳头状囊腺癌综合治疗后 4.2型糖尿病 5.椎间盘突出 6.腹主动脉溃疡	3	32	1	12	1		1	完全缓解(CR)	1603	1			死于白血病		1603	2024-12-10	1	死亡		2024-11-20 住院（状态极差，终末期）
李秋红	143023	双侧卵巢高级别浆液性癌IIIB期术后化疗后	3	32	2	0	1		1	完全缓解(CR)	728	2					728	2025-02-28	2	存活		2024-11-26 门诊
吴小英	138533	1.不完全性肠梗阻 2.卵巢高级别浆液性腺癌IV期化疗后术后化疗后 3.结肠术后（横结肠造口回纳术后） 4.胆囊结石 5.双肾多发囊肿	4	42	2	9	1	PALB2（+）	1	部分缓解(PR)	879	2					879	2025-02-28	2	存活		2024-07-08 随访(存活)
李桃玉	144319	1.双侧卵巢高级别浆液性乳头状癌IIIC期术后化疗后复发2.肠梗阻3.低蛋白血症	3	33	3	0	0		1	部分缓解(PR)	487	1	1	305	2024-08-10	影像学&肿标	543	2024-10-05	1	死亡
郭玉金	148690	卵巢恶性肿瘤(双侧卵巢高级别浆液性腺癌IV期术后化疗后) 3.颈部淋巴结继发恶性肿瘤（颈部、右侧腋窝、纵膈、膈上淋巴结） 4.甲状腺术后（甲状腺右叶良性结节切除术后） 5.甲状腺结节(左叶)	4	42	3	9	9		1	完全缓解(CR)	556	2					556	2025-02-28	2	存活		2024-07-24 门诊
冯妹	142808	卵巢恶性肿瘤（卵巢癌肉瘤IIIB期术后化疗后）	3	32	3	9	0		部分1，癌肉瘤	完全缓解(CR)	735	2					735	2025-02-28	2	存活，家属接		2024-07-12 随访(存活)
张胜意	133701	1.为肿瘤化学治疗疗程 2.盆腔浆液性癌IV期治疗后复发（卵巢癌：盆腹腔多发转移、胸膜、骨转移） 3.右侧胸腔积液 4.双肾结石 5.恶性肿瘤靶向治疗	4	42	1	12	9		腺癌	部分缓解(PR)	721	1	1	661	2024-04-08	影像学&肿标	1047	2025-02-28	2	存活，家属接
艾红兰	129450	二尖瓣轻度关闭不全,卵巢浆液性癌伴肝周、腹膜、腹盆腔多发种植转移,三尖瓣轻度关闭不全,肝囊肿,卵巢浆液性癌伴肝周、腹膜、腹盆腔多发种植转移,肝囊肿,二尖瓣轻度关闭不全,三尖瓣轻度关闭不全,卵巢浆液性癌IIIC期新辅助化疗后术后,卵巢浆液性癌IIIC期新辅助化疗后术后,卵巢浆液性癌IIIC期新辅助化疗后术后化疗后,卵巢浆液性癌IIIC期新辅助化疗后术后化疗后,卵巢浆液性癌IIIC期术后化疗后,肝囊肿,二尖瓣轻度关闭不全,卵巢浆液性癌IIIC期术后化疗后,肝囊肿,二尖瓣轻度关闭不全,卵巢浆液性癌IIIC期术后化疗后,肝囊肿,二尖瓣轻度关闭不全,卵巢浆液性癌IIIC期术后化疗后,肝囊肿,二尖瓣轻度关闭不全,卵巢浆液性癌IIIC期术后化疗后,肝囊肿,二尖瓣轻度关闭不全,卵巢浆液性癌IIIC期术后化疗后,肝囊肿,二尖瓣轻度关闭不全	3	33	1	11	9		1	完全缓解(CR)	1275	2					1275	2025-02-28	2	存活		2024-08-28 门诊
梁淑环	131025	1.卵巢高级别浆液性癌IIIC期术后化疗后 2.乙肝表面抗原携带者	3	33	1	12	9		1	部分缓解(PR)	1158	2					1158	2025-02-28	2	存活，家属接		2023年11月08日 随访(存活)
谢清华	111411	1.卵巢乳头状腺癌IV期术后化疗后	4	42	1	11	9		1	完全缓解(CR)	1920	2					1920	2025-02-28	2	存活，家属接
周连娇	124325	卵巢浆液性腺癌IIIC期 甲减	3	33	2	0	1	TP53突变	1	完全缓解(CR)	1393	2					1393	2025-02-28	2	存活，家属接		2024-08-16 门诊
莫亚妹	116507	1.双侧卵巢腺癌IV期术后化疗后 2.肝囊肿 3.胆囊结石 4.慢性胆囊炎 5.甲状腺左叶乳头状癌术后	4	42	1	12	9	TP53突变	1	完全缓解(CR)	1687	2					1687	2025-02-28	2	存活，家属接		2024-12-18 门诊
黄环花	127389	双侧卵巢低分化浆液性乳头状腺癌IIIC期术后化疗后 高血压1级 （中危） 甲状腺功能减退症 肾功能不全	3	33	1	12	1		1	完全缓解(CR)	1272	2					1285	2025-02-28	2	存活，具体不详		2024-12-30 门诊
罗伟婵	157446	1.右侧颈内静脉血栓形成 2.卵巢高级别浆液性癌伴肝、腹腔、腹膜及全身多发淋巴结转移cT3N1M1 ⅣB期	4	42	3	9	9		1	部分缓解(PR)	239	2					239	2025-02-28	2	存活，家属接		2025-01-09 门诊
陈仲莲	153014	卵巢恶性肿瘤（卵巢高级别浆液性癌IIIC期术后化疗后）3.乳腺恶性肿瘤个人史4.主动脉硬化5.冠状动脉粥样硬化6.肝囊肿	3	33	1	12	9		1	完全缓解(CR)	413	2					413	2025-02-28	2	存活		2024-11-15 门诊
朱海燕	149050	1.为肿瘤化学治疗疗程 2.卵巢恶性肿瘤（双侧卵巢高级别浆液性癌IIB期） 3.右侧卵巢类癌 4.输液港置入状态 5.阴道前壁脱垂I度 6.高血压病1级（低危） 7.乙肝表面抗原携带者 8.胆囊息肉 9.双侧乳腺囊肿 10.3度骨髓抑制	2	22	1	11	1		左侧1/右侧卵巢类癌	完全缓解(CR)	568	2					568	2025-02-28	2	存活
张全英	134161	1.卵巢高级别浆液性腺癌IIB期术后化疗后 2.慢性浅表性胃炎 3.结肠息肉 4.二尖瓣关闭不全（中度） 5.高尿酸血症 6.高脂血症	2	22	2	0	1		1	完全缓解(CR)	1064	2					1064	2025-02-28	2	存活		2023-08-21 门诊
孟美玲	158394	1.卵巢高级别浆液性癌侵犯直肠 IIB期	2	22	3	9	9		1	完全缓解(CR)	228	2					228	2025-02-28	2	存活，家属接
赖祝娣	127447	1.卵巢恶性肿瘤腹腔多发转移术后 2.2型糖尿病	3	33	3	9	9		1	完全缓解(CR)	1277	2					1277	2025-02-28	2	存活，家属接		2025-01-13 门诊
李亚丽	147442	输卵管恶性肿瘤(高级别浆液性癌IIIC期术后化疗后)	3	33	1	110	1		1	部分缓解(PR)	590	2					590	2025-02-28	2	存活，家属接		2024-11-25 门诊
张小彦	142091	双侧卵巢高级别浆液性癌IIIC期 3.输液港置入状态 4.结肠多发息肉 5.慢性非萎缩性胃炎	3	33	1	11	9		1	完全缓解(CR)	759	2					759	2025-02-28	2	存活		2024-09-29 门诊
柯燕华	133737	双侧卵巢高级别浆液性低分化腺癌IIIC期	3	33	2	0	1		1	完全缓解(CR)	1052	2					1052	2025-02-28	2	存活，家属接		2024-10-23 门诊
温美婵	135173	1.药物性骨髓抑制 1.1重度贫血 1.2白细胞减少 1.3血小板减少 2.卵巢癌伴腹腔广泛转移 IVB期 3.高血压 4.主动脉夹层撕裂病史 5.肾功能不全	4	41	3	9	9		1	部分缓解(PR)	994	2					994	2025-02-28	2	存活，家属接	目前带状疱疹，角膜炎	2025-01-08 门诊
曹再妹	144012	卵巢恶性肿瘤(IIIC期术后复发化疗后) 3.肾功能不全 4.继发性血小板减少 5.药物性肝损害 6.左肾结石 7.输液港植入术后 8.右肾切除术后 9.回肠造口状态	3	33	1	110	1		1	完全缓解(CR)	863	2					863	2025-02-28	2	存活，家属接		2024-05-27 门诊
戴瑞兰	154480	盆腔原发性高级别浆液性腹膜癌术后复发IV期	4	42	3	9	9		1	部分缓解(PR)	577	2					577	2025-02-28	2	存活		2024-12-27 门诊
叶秋胜	141671	双侧卵巢浆液性癌IIIC期 高血压	3	33	1	11	1		1	完全缓解(CR)	783	2					783	2025-02-28	2	存活		2024-10-25 门诊
孔少萍	138292	卵巢高级别浆液性乳头状癌IIIC期术后化疗后 甲状腺术后（替代治疗？）	3	33	2	0	1		1	完全缓解(CR)	885	2					885	2025-02-28	2	存活，家属接		2025-01-09 门诊
谢云凤	153799	卵巢恶性肿瘤（高级别浆液性癌IIIC期术后化疗后） 3.高血压病2级（高危）	3	33	3	0	0		1	完全缓解(CR)	370	2					370	2025-02-28	2	存活		2024-12-09 门诊
徐燕雁	135567	1.腹壁造瘘状态 2.卵巢高级别浆液性癌IVB期术后化疗后 3.糖尿病 4.乙肝表面抗原携带者 5.重度营养不良 6.恶病质	4	42	3	9	9		1	部分缓解(PR)	976	2					976	2025-02-28	2	存活		2024-07-11 随访(存活)
朱燕秀	152225	卵巢恶性肿瘤(浆液性乳头状癌，IIIC期术后化疗后)	3	33	3	0	9		1	完全缓解(CR)	436	2					436	2025-02-28	2	存活
张俊亚	152002	1.卵巢恶性肿瘤（高级别浆液性癌，IIIC期术后化疗后）2.输液港置入3.输尿管支架置入术后4.回肠术后5.神经炎	3	33	2	0	1		1	完全缓解(CR)	463	2					450	2025-02-28	2	存活		2024-12-09 门诊
杨少萍	153095	1.恶性肿瘤靶向治疗 2.卵巢高级别浆液性癌术后 FIGO分期IIIC期 3.转氨酶升高 4.高血压	3	33	3	9	9		1	完全缓解(CR)	438	2					438	2025-02-28	2	存活，家属接		2024-12-06 门诊
梁子丽	139370	1.双侧卵巢高级别浆液性腺癌 IIIC期 2.子宫肌壁间多发平滑肌瘤 3.右下肺部结节性质待查 4.甲状腺右叶结节性质待定 5.乙肝表面抗原携带者	3	33	3	9	9		1	完全缓解(CR)	1201	2					1201	2025-02-28	2	存活，家属接		2024-01-19 门诊
李炎兰	142187	1.回肠造口状态 2.卵巢恶性肿瘤(卵巢高级别浆液性腺癌IV期术后化疗后) 3.窦性心动过速 4.甲状腺多发囊性结节 5.胆囊多发息肉 6.双下肢动脉硬化 7.轻度贫血 8.低蛋白血症 9.药物性周围神经病	4	42	1	120	1		1	完全缓解(CR)	752	2					752	2025-02-28	2	存活，家属接		2024-11-19 门诊
黄九弟	154180	右侧卵巢高级别浆液性癌IIIA（i)期术后化疗后 3.肝功能不全 4.胆囊结石 5.胃多发性息肉 6.慢性浅表性胃炎	3	31	2	0	1	TP53 pV157F 48.39%	1	部分缓解(PR)	507	2					507	2025-02-28	2	存活，家属接		2025-01-16 门诊
金美英	147616	卵巢恶性肿瘤(双侧卵巢高级别低分化子宫内膜样腺癌IIIC期术后化疗后)	3	33	2	9	1		2	完全缓解(CR)	589	2					589	2025-02-28	2	存活，家属接		2025-01-02 门诊
黎姬英	148598	2.卵巢恶性肿瘤（高级别浆液性腺癌IIIC期术后化疗后） 3.2型糖尿病 4.输尿管支架置入术后（右侧） 5.肺肿物(转移待排) 6.高脂血症 7.肾结石（左侧）	3	33	3	0	0		1	部分缓解(PR)	614	2					627	2025-02-28	2	存活，具体不详		2024-01-31 门诊
李君凤	138199	1.卵巢高级别浆液性腺癌IIIC期术后化疗后 2.右侧肾上腺结合部结节：转移瘤待排？ 3.左肺下叶结节性质待查 4.输液港置入状态 5.肝囊肿 6.双肾囊肿 7.高血压 8.化疗后骨髓抑制（I度）	3	33	1	11	1		1	完全缓解(CR)	891	2					891	2025-02-28	2	存活		2024-12-19 门诊
何桃英	134340	卵巢高级别浆液性癌IIIC期术后化疗后 重症型多形红斑病史	3	33	1	11	0		1	完全缓解(CR)	1024	2					1024	2025-02-28	2	存活		2024-12-30 门诊
梁秀荣	125414	卵巢腺癌IIIC期术后化疗后	3	33	1	12	1		1	完全缓解(CR)	1357	2					1357	2025-02-28	2	存活		2025-01-10 门诊
黄倩月	125638	卵巢高级别浆液性癌IIIA1期术后化疗后 甲状腺全切除术后替代治疗	3	31	1	10	9		1	完全缓解(CR)	1346	2					1346	2025-02-28	2	存活		2024-12-23 门诊
万国兰	134071	1.卵巢高级别浆液性癌IIIC期术后化疗后 2.输液港置入术后 3.结核感染 4.心动过速 5.药物性肝损害 6.高血压1级 7.围绝经期综合征 8.心包积液	3	33	2	0	1	TP53突变	1	完全缓解(CR)	1036	2					1036	2025-02-28	2	存活		2023-04-17 门诊
苏瑶秀	126729	1.双侧卵巢高级别浆液性癌IIIC期术后化疗后 2.甲状腺功能减退症	3	33	3	9	9		1	完全缓解(CR)		2					1325	2025-02-28	2	存活		2024-12-16 门诊
黄燕瑜	105703	卵巢中分化腺癌IIIC期术后放、化疗后	3	33	1	110	9		1	完全缓解(CR)	2132	2					2132	2025-02-28	2	存活		2024-11-26 门诊
王赛云	122822	1.卵巢腺癌伴腹腔转移 2.继发性甲状腺功能减退症 3.高血压1级	4	42	1	110	9	TP53突变	1	完全缓解(CR)	1448	2					1448	2025-02-28	2	存活		2024-09-10 门诊
邱兰英	133068	卵巢癌IV期综合治疗后	3	30	1	11	9		1	完全缓解(CR)	868	2					868	2025-02-28	2	存活		2023-01-04 门诊
刘秀红	149894	左输卵管卵巢腺癌 淋巴结、腹壁、腹膜转移 IIIC期	3	33	3	9	9	CDK12基因（可能奥拉帕利敏感）	1	完全缓解(CR)	535	2					535	2025-02-28	2	存活		2024-12-04 门诊
刘梅芳	134112	1.卵巢高级别浆液性腺癌IIIC期术后化疗后 2.右肺多发小结节 3.乙型病毒性肝炎病原携带者 4.高脂血症 5.结肠多发息肉 6.慢性非萎缩性胃炎	3	33	3	9	9		1	完全缓解(CR)	1036	2					1036	2025-02-28	2	存活		2023-07-31 门诊
梁云玉	135252	1.卵巢子宫内膜样腺癌IIB期术后 2.子宫内膜样腺癌IA期术后 3.左侧输尿管阴道瘘术后 4.肝功能异常	2	22	3	9	9		2	完全缓解(CR)	990	2					990	2025-02-28	2	存活		2024-12-09 门诊
刘惠	145576	2.卵巢癌并腹膜广泛转移 TxNxM1 IV期3.2型糖尿病4.哮喘5.高血压病1级（极高危）6.乳腺癌综合治疗后7.乙肝表面抗原携带者	4	42	1	10	9		腺癌	部分缓解(PR)	648	2					648	2025-02-28	2	存活		2025-01-16 门诊
曹春秀	151999	卵巢恶性肿瘤（腺癌IC3期治疗后复发化疗完全缓解后维持治疗）	1	133	2	0	1	TP53突变	1	完全缓解(CR)	495	1	1	372	2023-11-27	影像学	954	2025-02-28	2	存活		2024-11-06 门诊
韩凤英	101177	1.复发性卵巢癌化疗后	3	33	3	9	9		1	不详	1232	1	1	1106	2018-10-15	影像学	3560	2025-02-28	2	存活		2021-07-08 门诊
李宝坚	154857	1.卵巢恶性肿瘤术后复发IVb期姑息性化疗 2.乙状结肠穿孔 3.乙状结肠狭窄 4.横结肠造口术后 5.粘连性肠梗阻	4	42	1	120	9		1	完全缓解(CR)	781	1	1	655	2021-05-10	肿标（影像学阴性）	2171	2025-02-28	2	存活		2025-01-07 门诊
李菊香	114994	双侧卵巢低分化子宫内膜样腺癌综合治疗后复发术后化疗后	3	33	1	11	9		1	疾病稳定(SD)	615	1	1	461	2022-01-20	影像学	1750	2025-02-28	2	存活		2024-12-06 住院
李少芬	153274	1.右侧输卵管恶性肿瘤术后化疗后复发（低分化浆液性癌IIIC期）2.II型糖尿病3.高血压4.宫颈内节育器残留（部分残留）5.慢性萎缩性胃炎6.左肾多发结石	3	33	2	0	1		1	不详	863	1	1	709	2024-01-05	影像学&肿标	1283	2025-02-28	2	存活		2024-11-21 住院
梁旺银	129956	卵巢高级别浆液性癌IIIC期治疗后复发术后化疗后	3	33	2	0	1	RAD51C（胚系）、TP53（体系）突变	1	不详	617	1	1	492	2021-11-05	影像学&肿标	1828	2025-02-28	2	存活		2024-11-18 门诊
林梅连（GCP）	96939	1.双侧输卵管癌术后 2.甲状腺机能亢进术后	2	21	3	0	0		1	部分缓解(PR)	1867	1	1	1736	2018-05-03	影像学	4360	2025-02-28	2	存活		2024-11-25 门诊
罗秀花	125311	卵巢高级别浆液性腺癌IIIC期治疗后复发二次减瘤术后维持治疗后复发化疗后 3.锁骨下静脉血栓形成(右侧锁骨下静脉附导管壁血栓)	3	33	1	11	9		1	不详	541	1	1	346	2021-05-26	影像学&肿标	1915	2025-02-28	2	存活		2024-12-09 门诊
孙静	101705	复发性卵巢癌化疗后	3	33	1	11	1		1	不详	578	1	1	392	2020-05-15	影像学&肿标	2328	2025-02-28	2	存活		2024-10-30 门诊
谭银英	124773	卵巢恶性肿瘤(左侧卵巢高级别浆液性腺癌IIIB期术后、化疗后腹盆腔、多发淋巴结转移）	3	33	2	0	1		1	完全缓解(CR)	883	1	1	685	2023-10-17	影像学&肿标	1383	2025-02-28	2	存活		2024-11-15 门诊
汤凤姣	114004	卵巢高级别浆液性癌IV期	4	42	3	9	9		1	完全缓解(CR)	726	1	1	442	2022-04-01	影像学&肿标	1790	2025-02-28	2	存活		2024-11-22 门诊
王珊（GCP）	78405	卵巢中分化浆液性腺癌术后化疗后肝转移术后化疗后	2	21	3	0	0		中分化浆液性癌	完全缓解(CR)	950	1	1	859	2018-08-06	影像学	3348	2025-02-28	2	存活		2024-12-23 门诊
吴葵	114934	1.双侧卵巢高级别浆液性乳头状囊癌IIIC期术后化疗后 2.左乳腺纤维腺瘤 3.右锁骨下输液港植入术后 4.肝囊肿 5.肾囊肿	3	33	1	10	9		1	完全缓解(CR)	460	1	1	291	2021-09-01	肿标	1736	2025-02-28	2	存活
余艳红（GCP）	101150	1.卵巢癌术后化疗后复发转移 IV期 2.乙肝病毒携带者	3	33	3	0	9		1	完全缓解(CR)	416	1	1	285	2018-10-13	影像学&肿标	2746	2025-02-28	2	存活		2024-10-21 门诊
黄银笑	120382	卵巢恶性肿瘤（卵巢癌IIa期治疗后复发术后化疗后）	2	21	2	0	1		1	完全缓解(CR)	862	1	1	707	2023-03-22	影像学	1571	2025-02-28	2	存活，家属接		2023-07-24 门诊
雷芳	125238	1.双侧卵巢高级别浆液性乳头状癌 pT3N1M0，IIIC期	3	33	3	9	9		1	部分缓解(PR)	623	1	1	461	2023-02-13	影像学	1369	2025-02-28	2	存活，家属接		2024-06-27 门诊
潘利贤	79962	左侧卵巢浆液性腺癌IIIB期综合治疗后 混合性结缔组织病	3	32	3	9	9		1	完全缓解(CR)	1910	1	1	1709	2021-06-23	影像学&肿标	3256	2025-02-28	2	存活，家属接		2023-05-24 门诊
潘喜容	90467	1.骨髓抑制 2.右侧卵巢浆液性腺癌术后化疗后 3.腹腔转移癌术后	3	33	1	12	9	TP53突变	1	不详	1627	1	1	1477	2021-11-30	影像学&肿标	2813	2025-02-28	2	存活，家属接		2024-12-25 门诊
彭秀茶	98394	卵巢恶性肿瘤(四次复发性卵巢癌化疗后复发化疗后) 4.中枢神经系统血管炎（四肢皮肤麻木）	2	22	3	9	9		1	完全缓解(CR)	638	1	1	465	2020-04-01	体征&影像学	2432	2025-02-28	2	存活，家属接		2024-11-04 门诊
温玉娟	102457	1.姑息性化疗 2.复发性卵巢癌多发腹膜转移 3.2型糖尿病 4.结节性甲状腺肿 5.乳腺增生 6.肝囊肿	3	33	1	12	9		1	不详	1099	1	1	975	2021-11-25	影像学&肿标	2290	2025-02-28	2	存活，家属接		2024-12-10 门诊
张菊香	153744	双侧卵巢上皮性癌术后复发（铂敏感） 4、腹膜后继发恶性肿瘤 5.中度贫血 6.血小板减少 7.营养不良 8.子宫切除术后状态	3	31	3	9	9		1	不详	1953	1	1	1806	2024-02-01	影像学	2346	2025-02-28	2	存活，家属接		2024-05-22 住院
黄惠芬	118106	卵巢癌术后化疗后复发	1	11？	3	0	0		3	不详	1148	1	1	1076	2020-09-01	影像学	1648	2022-01-14	1	死亡
蓝梅兴	130955	1.恶性胸腔积液 2.腹腔继发恶性肿瘤 3.输卵管低分化浆液性癌综合治疗后复发 4.为肿瘤化学治疗疗程 5.中度贫血 6.低蛋白血症	3	33	3	9	9		1	不详	1982	1	1	1819	2021-01-06	影像学	3353	2024-10-08	1	死亡		2024-07-10 住院
黎元翠	97830	卵巢中分化腺癌IIIC期三次复发综合治疗后	3	33	3	9	9		1	完全缓解(CR)	525	1	1	358	2019-11-20	影像学	1730	2023-03-09	1	死亡		2023-02-28 随访(存活)，出现肠梗阻，饮食差
刘冬梅	116004	高级别浆液性囊腺癌，乙肝表面抗原携带者	3	33	3	0	9		1	完全缓解(CR)	472	1	1	308	2021-10-09	影像学&肿标	1710	2025-02-28	1	死亡		2023-01-31 随访(存活)
徐芬玲	80120	1.IV°骨髓抑制（血小板减少） 2.卵巢低分化浆液性腺癌IIIB期治疗后 3.肝转移瘤术后	3	32	3	9	9		1	完全缓解(CR)	689	1	1	506	2018-03-01	影像学&肿标	2250	2022-06-09	1	死亡
杨红霞	91955	1.双侧卵巢浆液性腺癌（IIIC期）综合治疗后腹膜转移 2.不完全性肠梗阻 3.右侧锁骨下静脉附导管壁血栓 4.2型糖尿病 5.左肾透明细胞癌术后 6.右乳浸润性导管癌术后化疗后	3	33	1	11	9		中分化浆液性癌	完全缓解(CR)	549	1	1	418	2019-04-01	影像学&肿标	1321	2021-05-12	1	死亡		2021-04-21 随访(存活)
邹秀兰	105201	1.卵巢癌复发术后化疗后 2.过敏性休克 3.慢性胃炎 4.乙肝表面抗原携带者	3	33	3	9	9		1	完全缓解(CR)	633	1	1	481	2021-01-04	影像学&肿标	1404	2023-02-14	1	死亡		2022-06-29 随访(存活)，中肿治疗
陈金莲	111891	1.卵巢中-高级别浆液性腺癌IVB期综合治疗后复发化疗后(伴大网膜、肝包膜、肠系膜、盆腔系膜广泛转移，右侧内乳区、右侧心膈角区、肝门区、骶前区多发淋巴结转移)	3	33	3	9	9		1	不详	395	1	1	328	2019-11-25	影像学	1048	2021-09-08	1	死亡
黄美要	101113	卵巢癌术后化疗后多发转移 IV期	4	42	3	9	9		1	部分缓解(PR)	402	1	1	275	2019-11-25	症状&影像学	2044	2024-05-24	1	死亡		2024-03-29 门诊
黄丽银	150408	卵巢癌并腹腔、盆腔广泛转移 IV期 2.卵巢癌多发转移化疗 3.贫血 4.肠梗阻(治疗后） 5.低蛋白血症 6.周围神经炎	3	33	3	0	9	CDK12 bi 变异（pD24Efs*9第1外显子无义突变），TP53突变（p.N311Tfs*34第9外显子无义突变）	1	不详	3636	1	1	3175	2023-10-12	影像学	4141	2025-02-28	2	存活，具体不详		2024-11-20 门诊
蔡素菊	84882	卵巢浆液性囊腺癌IIIC期	IIIC期						1	1	3034	2		2894			3034	2025-02-28	2	存活至今
柴荣华	83957	卵巢低分化浆液性腺癌IIIC期	IIIC期						1	1	104	1		104	2017-06-21		579	2018-05-01	1	死亡
陈爱珍	64954	卵巢腺癌IIII期	III期						1	1	680	1		432	2015-10-01		1293	2017-06-05	1	死亡
陈彩新	48661	卵巢浆液性囊腺癌IIIC期	IIIC期						1	1	864	1		719	2013-04-11		1528	2015-02-04	1	死亡
陈凤英	63514	卵巢浆液性癌IV期	IV期						1	2	125	1		125	2014-08-25		662	2015-06-25	1	死亡
陈焕霞	83878	卵巢低分化浆液性腺癌IIIC期	IIIC期						1	1	248	1		248	2017-11-29		686	2018-08-16	1	死亡
陈建英	106066	卵巢癌	III期						1	1	454	1		454	2021-03-16		1461	2023-05-10	1	死亡
陈润娣	110983	卵巢癌IIIC期	IIIC期			BRCA阴性	阴性（-）		1	1	1941	2		1731			1941	2025-02-28	2	存活至今
陈伟东	63833	卵巢浆液性囊腺癌IIIC期	IIIC期						1	1	974	1		974	2016-12-01		1754	2018-07-14	1	死亡
陈月兰	93004	卵巢乳头状腺癌IIIC期	IIIC期						1	1	2663	2		2467			2663	2025-02-28	2	存活至今
邓了华	148665	卵巢高级别内膜样腺癌IIIC期	IIIC期						2	1	554	2		422			554	2025-02-28	2	存活至今
丁美玉	132082	卵巢高级别浆液性癌IIIC期	IIIC期						1	1	1102	2		969			1102	2025-02-28	2	存活至今，家属接
杜金暧	114687	卵巢子宫内膜样腺癌IIIC期	IIIC期						2	1	380	1		380	2021-09-17		1439	2024-04-06	1	死亡
冯爱琼	78712	卵巢癌IV期	IV期			不详	不详		1	1	199	1		199	2017-01-04		1204	2019-05-07	1	死亡
郭润妹	128006	卵巢高级别浆液性癌IVB期	IVB期						1	2	215	1		215	2023-02-01		930	2024-04-01	1	死亡
郭顺好	48022	卵巢囊腺癌IV期	IV期						1	1	1644	1		1468			1644	2015-04-01	1	死亡
何凤仪	125334	卵巢高级别浆液性腺癌IIIB期	IIIB期						1	1	1358	2		1222			1358	2025-02-28	2	存活至今
何又娥	129647	卵巢癌伴腹腔广泛转移	III期						1	2	1205	2		1013			1205	2025-02-28	2	存活至今
洪美珠	78447	卵巢浆液性癌IIIC期（中低分化）	IIIC期						1	1	458	1		458	2017-09-19		1140	2019-01-01	1	死亡
胡年妹	110336	卵巢低分化腺癌IIB期术后化疗后复发（全身多发转移）化疗后	IIB期			拒绝基因检测	拒绝基因检测		1	1	1010	1		1010	2022-10-14		1962	2025-02-28	2	存活，家属接
黄华坚	81192	卵巢低分化浆液性乳头状腺癌IV期	IV期						1	1	305	1		305	2017-07-03		840	2018-09-13	1	死亡
黄赛枝	100107	卵巢低分化子宫内膜样腺癌IIIA期	IIIA期						2	1	2366	2		2184			2366	2025-02-28	2	存活至今
景东波	112664	卵巢腺癌IIIC期	IIIC期						1	1	570	1		375			570	2021-08-01	1	死亡
蓝瑞莲	128068	卵巢中分化内膜样腺癌IVB期	IVB期						2	1	1260	2		1042			1260	2025-02-28	2	存活至今
李长群	94836	卵巢低分化浆液性腺癌IIIC期	IIIC期						1	1	348	1		348	2019-07-10		1331	2021-09-23	1	死亡
李林秀	74370	卵巢中-高分化浆液性腺癌IIIC期	IIIC期						1	1	177	1		177	2016-05-09		583	2017-01-01	1	死亡
李正	88799	卵巢浆液性乳头状癌IIIA期	IIIA期						1	2	2838	2		2642			2838	2025-02-28	2	存活至今，家属接
梁惠娟	51456	卵巢癌IIIC期	IIIC期						1	1	1162	1		1162	2015-01-07		4239	2023-02-11	1	死亡
梁静仪	96919	卵巢中低分化腺癌IIIC期	IIIC期						1	1	326	1		326	2019-11-09		1142	2021-07-03	1	死亡
刘桂滔	92628	卵巢浆液性乳头状囊腺癌IIIC期	IIIC期						1	2	163	1		163	2018-10-18		1116	2020-11-14	1	死亡
刘海兰	94477	卵巢乳头状腺癌III期	III期						1	1	2599	2		2418			2599	2025-02-28	2	存活至今，家属接
刘凌检	73987	卵巢高级别浆液性癌IIIC期	IIIC期						1	1	3578	2		3407			3578	2025-02-28	2	存活至今
刘沛欣	94546	卵巢浆液性囊腺癌IV期	IV期						1	1	2601	2		2423			2601	2025-02-28	2	存活至今，家属接
刘芝余	73177	卵巢中分化浆液性腺癌IIIC期	IIIC期						1	1	438	1		438	2018-01-13		2161	2021-02-24	1	死亡
骆华英	93520	卵巢低分化浆液性腺癌III期	III期						1	1	828	1		828	2020-09-21		2508	2024-10-19	1	死亡
邱丁娣	146705	卵巢腺癌IIIB期	IIIB期						1	1	125	1		125	2024-03-06		467	2024-10-08	1	死亡
邱影红	57399	卵巢中分化浆液性乳头状腺癌IV期	IV期						1	1	503	1		263			503	2014-01-07	1	死亡
阮风英	61129	卵巢低分化浆液性腺癌IIIC期	IIIC期						1	1	4330	2		4112			4330	2025-02-28	2	存活至今
覃飞连	131875	.右卵巢高级别浆液性癌II期	IIB期			不详	不详		1	1	1110	2		1000			1110	2025-02-28	2	存活，家属接
汤雪颜	67287	卵巢浆液性囊腺癌IIIC期	IIIC期						1	1	3969	2		3783			3969	2025-02-28	2	存活至今
汤艳芳	79782	卵巢低分化腺癌IIIC期	IIIC期			BRCA阴性	不详		1	2	326	1		326	2017-10-02		1203	2019-07-16	1	死亡
王新梅	105453	卵巢囊腺癌IIIB期	IIIB期						1	1	2138	2		1990			2138	2025-02-28	2	存活至今
谢秀梅	129641	卵巢腺癌IV期	IV期						1	2	533	1		533	2023-10-08		1200	2025-02-28	2	存活至今
徐清照	65639	卵巢中分化浆液性腺癌IIIC期	IIIC期						1	1	934	1		934	2017-03-10		1873	2019-03-03	1	死亡
许右香	85966	卵巢癌全身多发转移IV期	IV期						1	2	344	1		344	2018-04-17		2976	2025-02-28	2	存活至今
杨银姬	123683	卵巢中分化内膜样腺癌III期	III期						2	1	1421	2		1291			1421	2025-02-28	2	存活至今
余岁娇	149253	1.卵巢恶性肿瘤(高级别浆液性癌IIB期)	IIB期			胚系 BRCA 1突变	不详		1	1	504	2		367			504	2025-02-28	2	存活
余银英	106117	卵巢中低分化浆液性癌IIIB期	IIIB期						1	1	2117	2		1941			2117	2025-02-28	2	存活至今
张美玲	124130	卵巢乳头状囊腺癌IIIC期	IIIC期						1	1	1405	2		1225			1405	2025-02-28	2	存活至今
张友添	91460	卵巢中低分化浆液性乳头状癌IIIA1期	IIIA1期						1	1	2733	2		2556			2733	2025-02-28	2	存活至今
招连惠	115190	卵巢乳头状囊腺癌IV期	IV期			BRCA阴性			1	1	1739	2		1599			1739	2025-02-28	2	存活至今
周奕芬	96021	卵巢癌腹盆腔广泛转移	III期						1	2	124	1		124	2019-01-01		838	2020-07-13	1	死亡
朱新妹	80349	卵巢浆液性囊腺癌IIIC期	IIIC期						1	2	216	1		216	2017-06-21		621	2018-01-03	1	死亡
陈凤坚	104668	卵巢中分化浆液性乳头状腺癌IVB期	IVB期						1	2	100	1		100	2020-01-01		650	2020-12-28	1	死亡
范桃凤	89154	卵巢腺癌多发转移IV期	IV期						1	2	34	1		34	2018-01-04		304	2018-04-01	1	死亡
江美云	81898	卵巢浆液性乳头状囊腺癌癌IV期	IV期						1	2	67	1		67	2017-02-01		1148	2019-08-22	1	死亡
梁锦容	69195	卵巢低分化浆液性腺癌IV期	IV期						1	2	69	1		69	2015-04-01		470	2015-11-12	1	死亡
万丽萍	69625	卵巢高级别浆液性腺癌IIIC期	IIIC期						1	2	74	1		74	2015-06-12		546	2016-03-01	1	死亡
袁双坤	62368	卵巢中分化浆液性腺癌IV期	IV期						1	2	50	1		50	2014-02-16		307	2014-05-01	1	死亡
朱细花	88592	卵巢高级别浆液性癌IV期	IV期						1	2	67	1		67	2018-01-15		365	2018-05-17	1	死亡
陈凤坚	104668	卵巢中分化浆液性乳头状腺癌IVB期	IVB期						1	CR	100	1			2020-01-01		654	2021-01-01	1	死亡		2020-07-17随访存活
范桃凤	89154	卵巢腺癌多发转移IV期	IV期						1	CR	34	1			2018-01-04		304	2018-04-01	1	死亡
江美云	81898	卵巢浆液性乳头状囊腺癌癌IV期	IV期						1	CR	67	1			2017-02-01		1127	2019-08-01	1	死亡
梁锦容	69195	卵巢低分化浆液性腺癌IV期	IV期						1	CR	69	1			2015-04-01		459	2015-11-01	1	死亡
万丽萍	69625	卵巢高级别浆液性腺癌IIIC期	IIIC期						1	CR	74	1			2015-06-12		546	2016-03-01	1	死亡
谢春花	75088	卵巢浆液性乳头状囊腺癌IIIC期	IIIC期						1	CR	60	1			2016-03-16		1271	2016-07-29	1	死亡
袁双坤	62368	卵巢中分化浆液性腺癌IV期	IV期						1	CR	50	1			2014-02-16		307	2014-05-01	1	死亡
张彩珍	84684	卵巢低分化浆液性乳头状腺癌IIIC期	IIIC期						1	CR	47	1			2017-08-16		3039	2025-02-28	1	死亡		2019-07-23随访存活
钟翠琼	109401	卵巢浆液性乳头状癌IIIV期伴多发转移	IIIC期						1	CR	50	1			2020-02-19		521	2021-02-11	1	死亡		2021/1/11随访存活
朱细花	88592	卵巢高级别浆液性癌IV期	IV期						1	CR	67	1			2018-01-15		563	2018-12-01	1	死亡
陈月桂	79923	卵巢低分化浆液性腺癌IIIC期	IIIC期						1	PD	365	1			肿瘤未控		365	2017-04-01	1	死亡
李燕惜	96379	卵巢低分化浆液性乳头状囊腺癌IIIC期	IIIC期						1	PD	488	1					488	2019-08-19	1	死亡		2019-07-19随访存活
魏纯南	132019	卵巢高级别浆液性腺癌IVA期	IVA期						1	SD	318	1					318	2023-01-01	1	死亡
叶丽金	56592	卵巢中-低分化腺癌III期	III期						1	SD	3831	1					3831	2023-01-01	1	死亡
占水香	72489	卵巢浆液性腺癌IV期	IV期						1	PD	786	1			肿瘤未控		786	2017-04-01	1	死亡
周荔	65702	卵巢低分化浆液性乳头状囊腺癌IIIC期	IIIC期						1	SD	448	1					448	2015-04-01	1	死亡
陈方环	116619	卵巢浆液性囊腺癌IIIA期	IIIA期						1	CR	1690	1					1690	2025-02-28	1	死亡		2022-02存活
王秀兰	96434	卵巢浆液性乳头状腺癌IIIC期	IIIC期						1	CR	1077	1					1077	2021-04-01	1	死亡		2020-04-01门诊就诊
潘仙花	112679	1.双侧卵巢中分化浆液性囊腺癌术后化疗后复发化疗后	IC期		BRCA阴性	不详			1	1	778	1			2022-08-25		1869	2025-02-28	2	存活
