# Supplementary material for: Single-cell transcriptomic analysis reveals intra-tumoral heterogeneity and immunotherapy strategies in high-grade serous ovarian cancer
Source: iScience. 2026 Mar 6;29(4):115266. doi: 10.1016/j.isci.2026.115266 (PMC13018870; doi:10.1016/j.isci.2026.115266)
Supplement: Table S4. The correlation p values between differentially expressed functional genes and the top 2 marker genes across cell clusters, related to Figure 3A [file mmc3.csv]

	CD28	ICOS	CD40	CD27	CD2	B2M	HLA-A	HLA-B	HLA-C	TAP1	TAP2	HLA-DPA1	HLA-DPB1	HLA-DQA1	HLA-DQA2	HLA-DQB1	HLA-DRB1	HLA-DRB5	HLA-E	HLA-F	HLA-G
MT-ND3	0.207836247	0.440024298	3.72E-33	0.75262164	7.26E-07	1.30E-47	0	6.63E-219	1.42E-234	3.75E-98	0	2.10E-102	1.37E-100	8.61E-88	8.63E-208	6.77E-91	9.62E-172	1.65E-43	7.62E-290	4.75E-150	1.41E-20
MT-ATP6	0.997806461	0.81773595	2.93E-29	0.00780083	0.055282146	1.85E-66	0	2.18E-268	2.31E-281	6.26E-81	3.32E-233	1.07E-69	1.03E-71	9.53E-48	3.06E-92	1.84E-73	8.33E-160	5.76E-19	5.97E-244	3.79E-98	9.18E-08
CHGA	0.095017038	0.062357339	3.57E-13	0.000376033	5.19E-07	0.856572342	0.202501724	0.144948865	0.04085894	0.051710725	4.25E-38	7.75E-53	2.18E-57	2.03E-32	7.38E-18	4.41E-31	6.83E-42	7.05E-28	6.02E-14	4.72E-15	9.67E-06
LYPD1	0.000200508	9.44E-05	0.020951497	9.81E-13	4.80E-20	5.38E-74	7.39E-16	1.22E-32	4.37E-18	9.89E-16	2.02E-25	1.77E-21	9.38E-18	8.49E-13	0.01982552	7.84E-11	0.057470466	4.36E-34	0.018186799	2.08E-06	4.54E-07
NDUFA4L2	0.243778922	0.123295511	8.36E-06	0.000838987	0.001143148	1.19E-50	9.06E-06	0.410177026	0.020293615	1.11E-10	2.86E-06	1.38E-11	2.80E-15	5.97E-08	6.27E-12	1.01E-12	2.70E-09	1.07E-06	0.991130076	0.005924209	0.016616373
IGFBP3	0.121773683	0.071443834	2.11E-13	0.001235505	0.003279819	1.15E-37	1.11E-106	1.38E-118	2.96E-151	4.30E-05	0.004101111	0.004852004	0.070413013	0.075135364	9.62E-11	5.61E-19	2.79E-13	1.66E-15	6.37E-51	2.88E-22	0.012589273
S100A9	0.155160633	0.94570592	1.83E-70	0.02035653	0.333561601	1.81E-153	7.81E-205	3.40E-243	9.37E-211	4.74E-48	7.04E-18	7.81E-204	2.56E-136	3.01E-69	7.25E-24	1.84E-66	1.72E-261	1.70E-13	5.78E-139	6.89E-94	0.21899905
LCN2	0.01473942	0.016361099	8.12E-98	3.24E-11	1.81E-07	0	0	0	0	7.94E-83	1.68E-11	2.29E-258	3.05E-175	1.40E-47	5.41E-46	2.00E-42	0	0.877507976	1.17E-208	3.14E-148	0.000441189
GS1-251I9.4	0.034938993	0.008223583	2.16E-130	0.207600753	1.90E-11	1.49E-197	0	0	2.07E-219	1.64E-99	4.18E-81	6.10E-209	3.49E-180	9.90E-82	4.55E-38	1.41E-130	1.97626258336499e-323	0.730380557	1.55E-191	8.14E-40	0.057841796
TPPP3	0.200641063	0.097019592	2.48E-84	0.641159459	1.36E-05	8.17E-195	1.04E-248	1.30953087561514e-318	5.86E-156	4.38E-81	1.97E-23	2.34E-129	8.58E-113	7.12E-38	6.29E-15	1.91E-66	1.89E-225	0.01035972	8.04E-98	6.16E-18	0.385035395
CXCL10	0.907712094	6.27E-06	5.79E-126	0.472566379	0.271548467	9.62E-104	9.31E-129	3.11E-138	1.05E-111	0	2.48E-277	2.65E-145	1.95E-95	3.95E-180	2.95E-50	3.91E-90	1.38E-144	1.13E-16	1.87E-197	1.07E-189	5.21E-32
IFIT1	0.374924792	0.094354854	1.74E-26	0.119116539	0.163017681	0	0	0	0	0	0.00104984	1.23E-42	5.68E-20	6.26E-16	0.242623782	4.51E-12	6.29E-141	0.043614591	1.95E-262	4.52E-146	0.051318888
IL32	4.03E-05	2.77E-10	8.37E-51	0.000408886	2.02E-69	1.66E-149	3.82E-176	7.12E-228	1.61E-134	1.57E-83	0.691946347	8.37E-07	0.762596194	0.000111913	0.804522916	0.146486068	0.000140782	9.34E-05	1.11E-40	1.17E-21	3.13E-05
PLAUR	0.199337642	0.033675632	2.00E-10	0.075414001	0.003496858	3.35E-36	1.48E-58	5.65E-43	5.53E-79	1.52E-22	0.328147894	4.82E-23	5.17E-28	0.004517439	0.327481658	0.32880283	1.99E-24	4.78E-19	1.34E-27	0.009008881	0.063186032
PRRX1	0.707321048	0.670920491	0.03988256	0.245601835	0.861176388	8.52E-05	1.15E-05	0.000465936	0.162850038	0.798092039	0.952831705	0.272265159	0.01197558	0.639927068	0.046560507	0.162326704	0.007323785	0.001481965	0.272089444	0.205131319	0.787752205
GYPC	5.57E-53	1.07E-29	0.145250473	3.19E-127	5.88E-143	0.466154709	1.71E-09	0.073086303	7.73E-06	0.000425679	1.60E-77	8.17E-35	4.57E-30	4.70E-97	3.02E-09	1.58E-61	1.54E-07	2.30E-48	5.27E-33	4.38E-24	0.760639087
RHOXF1	0.640344719	0.596995663	2.34E-05	0.591295659	0.335070027	1.35E-05	1.21E-05	4.24E-11	2.06E-05	0.830119227	0.03037665	2.34E-06	2.90E-09	0.640087051	0.032006205	0.123402612	2.23E-14	0.002381606	0.225357378	0.239205192	0.722473632
RPL18A	0.008246111	7.74E-10	1.71E-12	3.45E-30	1.24E-28	2.00E-84	0.555910824	1.25E-34	0.108583892	0.001663396	7.73E-235	0.000285434	1.01E-07	1.32E-24	7.48E-96	0.148664862	7.10E-43	1.01E-81	6.39E-46	5.60E-106	5.18E-41
TYMS	0.854345829	0.944982445	0.101632952	0.650920648	7.74E-05	3.15E-20	7.83E-10	1.38E-18	4.01E-16	0.038220557	5.99E-23	1.10E-12	1.88E-29	8.42E-40	0.707661014	1.20E-16	0.139162044	0.107475847	0.001117016	0.000652598	0.113110951
CENPA	0.583205354	0.534635011	0.175719335	0.164431071	0.698993564	5.04E-11	1.27E-08	1.07E-11	2.34E-14	0.043641627	0.586305171	0.204848683	0.786479996	0.571465859	0.034445086	0.086644381	0.000495786	0.13819535	0.000706223	0.056028896	0.453934982
