# Supplementary material for: Single-cell transcriptomic analysis reveals intra-tumoral heterogeneity and immunotherapy strategies in high-grade serous ovarian cancer
Source: iScience. 2026 Mar 6;29(4):115266. doi: 10.1016/j.isci.2026.115266 (PMC13018870; doi:10.1016/j.isci.2026.115266)
Supplement: Table S5. Enrichment analysis of different epithelial cell clusters, related to Figures 3C and 3D [file mmc4.xlsx]

## Sheet: Sheet1
Hypergeometric enrichment results of tumor progression
6	2.08405e-08
7	1.9392e-05
2	0.00411815
5	0.0236664
0	0.0290662
3	0.0955833
1	0.112501
8	0.207673
9	0.256453
4	0.354361
Hypergeometric enrichment results of cell cycle
9	3.73035e-14
6	2.36893e-05
4	0.00392803
5	0.0961647
7	0.13904
2	0.256523
0	0.362153
1	0.628281
8	0.706218
3	1
